# Supplementary material for: Assessing the Value of DNA Barcodes and Other Priority Gene Regions for Molecular Phylogenetics of Lepidoptera
Source: PLoS One. 2010 May 7;5(5):e10525. doi: 10.1371/journal.pone.0010525 (PMC2866325; doi:10.1371/journal.pone.0010525)
Supplement: Table S1 — Specimens used in practicality experiment. (0.03 MB XLS) [file pone.0010525.s001.xls]

## Sheet: Sheet1
Table S1. Specimens used in practicality experiment
Family	Subfamily	Species	Specimen number
Papilionidae	Papilioninae	Heraclides cresphontes	06-SRNP-101386
Papilionidae	Papilioninae	Protographium lacandones	06-SRNP-101558
Pieridae	Dismorphiinae	Dismorphia biolep01	06-SRNP-101499
Pieridae	Coliadinae	Phoebis biolep01	08-SRNP-104428
Riodinidae	Riodininae	Perophthalma lasus	06-SRNP-100607
Riodinidae	Riodininae	Perophthalma tullis	06-SRNP-100601
Riodinidae	Riodininae	Detritivora barnesi	06-SRNP-100460
Lycaenidae		Camissecla charichlorus	06-SRNP-101588
Lycaenidae		Ziegleria hesperitis	06-SRNP-101592
Nymphalidae	Satyrinae	Cissia confusa	06-SRNP-101366
Nymphalidae	Satyrinae	Cissia libye	06-SRNP-101377
Nymphalidae	Satyrinae	Pareuptychia ocirrhoe	06-SRNP-101374
Nymphalidae	Biblidinae	Dynamine mylitta	06-SRNP-101368
Hesperiidae	Pyrginae	Urbanus simplicius	06-SRNP-101373
Hesperiidae	Pyrginae	Urbanus doryssus	06-SRNP-101412
Hesperiidae	Pyrginae	Achlyodes thraso	06-SRNP-101413
Hesperiidae	Hesperiinae	Nyctelius nyctelius	06-SRNP-101376
Hedylidae		Macrosoma rubedinaria	07-SRNP-114035
Hedylidae		Macrosoma coniferaDHJ02	07-SRNP-114036
Sematuridae	Sematurinae	Sematura luna	07-SRNP-111277
Uraniidae	Epipleminae	urabiolep01 biolep01	07-SRNP-108877
Uraniidae	Epipleminae	urabiolep01 biolep01	07-SRNP-108878
Geometridae	Ennominae	Sphacelodes quadrilineata	07-SRNP-102645
Geometridae	Ennominae	Sphacelodes vulneraria	07-SRNP-102646
Geometridae	Ennominae	Pero afueraDHJ02	07-SRNP-102647
Geometridae	Geometrinae	Phrudocentra pupillataDHJ02	07-SRNP-102542
Notodontidae	Hemiceratinae	Hemiceras affinis	07-SRNP-101708
Notodontidae	Hemiceratinae	Hemiceras losa	07-SRNP-101709
Notodontidae	Hemiceratinae	Apela neobule	07-SRNP-101714
Notodontidae	Rifargiriinae	Magava forensis	07-SRNP-101736
Lymantriidae		Caviria regina	07-SRNP-106280
Lymantriidae		Sarsina purpurascens	07-SRNP-106685
Arctiidae	Lithosiinae	Agylla argentifera	06-SRNP-109259
Arctiidae	Lithosiinae	Agylla zucarinaDHJ02	06-SRNP-109261
Arctiidae	Lithosiinae	Areva trigemmisDHJ03	06-SRNP-109280
Arctiidae	Arctiinae	Correbidia costinotataDHJ02	06-SRNP-109286
Noctuidae	Catocalinae	Eulepidotis electa	07-SRNP-104826
Noctuidae	Catocalinae	Eulepidotis rectimargo	07-SRNP-104827
Noctuidae	Catocalinae	Azeta rhodogaster	07-SRNP-104808
Noctuidae	Amphipyrinae	Cropia templada	07-SRNP-104814
Saturniidae	Ceratocampinae	Syssphinx molina	08-SRNP-102876
Saturniidae	Ceratocampinae	Syssphinx quadrilineata	08-SRNP-102877
Saturniidae	Ceratocampinae	Othorene verana	08-SRNP-102884
Saturniidae	Saturniinae	Rothschildia erycina	08-SRNP-102869
Sphingidae	Macroglossinae	Xylophanes porcus	08-SRNP-104727
Sphingidae	Macroglossinae	Xylophanes cyrene	08-SRNP-104728
Sphingidae	Macroglossinae	Cautethia spuria	06-SRNP-109215
Sphingidae	Smerinthinae	Adhemarius ypsilon	08-SRNP-104729
Bombycidae	Bombycinae	Epia casnonia	06-SRNP-106151
Bombycidae	Bombycinae	Epia muscosa	07-SRNP-103165
Bombycidae	Bombycinae	Anticla antica	06-SRNP-106686
Bombycidae	Apatelodinae	Apatelodes pandarioides	07-SRNP-102060
Lasiocampidae	Macromphaliinae	Euglyphis carola	07-SRNP-114032
Lasiocampidae	Macromphaliinae	Euglyphis rundala	07-SRNP-114037
Lasiocampidae	Macromphaliinae	Nesara caramina	06-SRNP-100580
Lasiocampidae	Lasiocampinae	Prorifrons rufescensDHJ02	07-SRNP-109784
Mimallonidae		Druentia inscita	07-SRNP-103177
Mimallonidae		Druentia zikana	06-SRNP-106135
Mimallonidae		Ciccinus joanna	07-SRNP-102174
Thyrididae	Striglininae	Banisia furva	07-SRNP-101018
Thyrididae	Striglininae	Banisia myrsusalisDHJ02	06-SRNP-106667
Thyrididae	Siculodinae	Collinsa ferreiceps	07-SRNP-101032
Thyrididae	Siculodinae	Macrogonia igniaria	07-SRNP-102682
Hyblaeidae		Hyblaea puera	07-SRNP-104786
Crambidae	Pyraustinae	Conchylodes nolckenialis	06-SRNP-101060
Crambidae	Pyraustinae	Conchylodes salamisalis	06-SRNP-105817
Crambidae	Pyraustinae	Diaphania elegans	06-SRNP-106832
Crambidae	Odontiinae	Cliniodes opalalis	06-SRNP-106771
Pyralidae	Epipaschiinae	Accinctapubes albifasciataDHJ01	06-SRNP-100447
Pyralidae	Epipaschiinae	Carthara abruptaDHJ02	06-SRNP-107162
Pyralidae	Phycitinae	Pococera sadotha	07-SRNP-106866
Immidae		immbiolep01 biolep01	07-SRNP-103989
Specimen numbers refer to the collection code. See http://www.barcodinglife.org (Published project LGC) and http://janzen.sas.upenn.edu.
