# Supplementary material for: Assessing the Value of DNA Barcodes and Other Priority Gene Regions for Molecular Phylogenetics of Lepidoptera
Source: PLoS One. 2010 May 7;5(5):e10525. doi: 10.1371/journal.pone.0010525 (PMC2866325; doi:10.1371/journal.pone.0010525)
Supplement: Table S2 — Sequences used in phylogenetic utility and phylogenetic signal experiments. (0.18 MB XLS) [file pone.0010525.s002.xls]

## Sheet: Sheet1
Table S2. Sequences used in phylogenetic utility and signal experiments.
COI	EF1a	WG
>Abananote_radiata_EU275517_NY	>Abananote_radiata_EU275623_NY	>Abananote_radiata_EU275412_NY
>Achalarus_albociliatus_DQ291760_HE	>Achalarus_albociliatus_EU364125_HE	>Achalarus_albociliatus_EU363932_HE
>Achlyodes_busirus_DQ291765_HE	>Achlyodes_busirus_EU364163_HE	>Achlyodes_busirus_EU363970_HE
>Acraea_abdera_EU275518_NY	>Acraea_abdera_EU275624_NY	>Acraea_abdera_EU275413_NY
>Acraea_acerata_EU275519_NY	>Acraea_acerata_EU275625_NY	>Acraea_acerata_EU275414_NY
>Acraea_alciope_EU275521_NY	>Acraea_alciope_EU275627_NY	>Acraea_alciope_EU275416_NY
>Acraea_andromacha_EU275522_NY	>Acraea_andromacha_EU275628_NY	>Acraea_andromacha_EU275417_NY
>Acraea_bonasia_EU275523_NY	>Acraea_bonasia_EU275629_NY	>Acraea_bonasia_EU275418_NY
>Acraea_camaena_EU275524_NY	>Acraea_camaena_EU275630_NY	>Acraea_camaena_EU275419_NY
>Acraea_egina_EU275526_NY	>Acraea_egina_EU275631_NY	>Acraea_egina_EU275421_NY
>Acraea_encedana_AJ414626_NY	>Acraea_encedana_EU275632_NY	>Acraea_encedana_EU275422_NY
>Acraea_endoscota_EU275528_NY	>Acraea_endoscota_EU275633_NY	>Acraea_endoscota_EU275423_NY
>Acraea_eponina_EU275529_NY	>Acraea_eponina_EU275634_NY	>Acraea_eponina_EU275424_NY
>Acraea_igola_EU275530_NY	>Acraea_igola_EU275635_NY	>Acraea_igola_EU275425_NY
>Acraea_issoria_EU275531_NY	>Acraea_issoria_EU275636_NY	>Acraea_issoria_EU275426_NY
>Acraea_jodutta_AJ414628_NY	>Acraea_jodutta_EU275637_NY	>Acraea_jodutta_EU275427_NY
>Acraea_johnstoni_EU275532_NY	>Acraea_johnstoni_EU275638_NY	>Acraea_johnstoni_EU275428_NY
>Acraea_lycoa_EU275533_NY	>Acraea_lycoa_EU275639_NY	>Acraea_lycoa_EU275429_NY
>Acraea_meyeri_EU275534_NY	>Acraea_meyeri_EU275640_NY	>Acraea_meyeri_EU275430_NY
>Acraea_parrhasia_EU275536_NY	>Acraea_parrhasia_EU275641_NY	>Acraea_parrhasia_EU275432_NY
>Acraea_peneleos_EU275538_NY	>Acraea_peneleos_EU275643_NY	>Acraea_peneleos_EU275434_NY
>Acraea_pharsalus_EU275541_NY	>Acraea_pharsalus_EU275646_NY	>Acraea_pharsalus_EU275437_NY
>Acraea_polis_EU275542_NY	>Acraea_polis_EU275647_NY	>Acraea_polis_EU275438_NY
>Acraea_pseudegina_EU275543_NY	>Acraea_pseudegina_EU275648_NY	>Acraea_pseudegina_EU275439_NY
>Acraea_quirina_EU275545_NY	>Acraea_quirina_EU275650_NY	>Acraea_quirina_EU275441_NY
>Acraea_rahira_EU275546_NY	>Acraea_rahira_EU275651_NY	>Acraea_rahira_EU275442_NY
>Acraea_vesperalis_EU275547_NY	>Acraea_vesperalis_EU275652_NY	>Acraea_vesperalis_EU275443_NY
>Acraea_zetes_EU275548_NY	>Acraea_zetes_EU275653_NY	>Acraea_zetes_EU275444_NY
>Acrophtalmia_leuce_GQ357248_NY	>Acrophtalmia_leuce_GQ357314_NY	>Acrophtalmia_leuce_GQ357382_NY
>Actinote_alalia_EU275574_NY	>Actinote_alalia_EU275654_NY	>Actinote_alalia_EU275445_NY
>Actinote_brylla_EU275576_NY	>Actinote_brylla_EU275656_NY	>Actinote_brylla_EU275448_NY
>Actinote_canutia_EU275577_NY	>Actinote_canutia_EU275657_NY	>Actinote_canutia_EU275449_NY
>Actinote_carycina_EU275578_NY	>Actinote_carycina_EU275658_NY	>Actinote_carycina_EU275450_NY
>Actinote_conspicua_EU275579_NY	>Actinote_conspicua_EU275660_NY	>Actinote_conspicua_EU275452_NY
>Actinote_dalmeidai_EU275581_NY	>Actinote_dalmeidai_EU275662_NY	>Actinote_dalmeidai_EU275454_NY
>Actinote_discrepans_EU275583_NY	>Actinote_discrepans_EU275664_NY	>Actinote_discrepans_EU275456_NY
>Actinote_genitrix_EU275584_NY	>Actinote_genitrix_EU275665_NY	>Actinote_genetrix_AF246528_NY
>Actinote_guatemalena_EU275585_NY	>Actinote_guatemalena_EU275667_NY	>Actinote_guatemalena_EU275459_NY
>Actinote_mamita_EU275586_NY	>Actinote_mamita_EU275668_NY	>Actinote_mamita_EU275460_NY
>Actinote_melanisans_EU275587_NY	>Actinote_melanisans_EU275670_NY	>Actinote_melanisans_EU275462_NY
>Actinote_morio_EU275588_NY	>Actinote_morio_EU275671_NY	>Actinote_morio_EU275463_NY
>Actinote_parapheles_EU275590_NY	>Actinote_parapheles_EU275673_NY	>Actinote_parapheles_EU275465_NY
>Actinote_pyrrha_EU275603_NY	>Actinote_pyrrha_EU275686_NY	>Actinote_pyrrha_EU275478_NY
>Actinote_quadra_EU275607_NY	>Actinote_quadra_EU275690_NY	>Actinote_quadra_EU275482_NY
>Actinote_rhodope_EU275608_NY	>Actinote_rhodope_EU275691_NY	>Actinote_rhodope_EU275483_NY
>Actinote_stratonice_AY218233_NY	>Actinote_stratonice_AY218252_NY	>Actinote_stratonice_AF014139_NY
>Actinote_surima_EU275609_NY	>Actinote_surima_EU275692_NY	>Actinote_surima_EU275484_NY
>Actinote_thalia_EU275612_NY	>Actinote_thalia_EU275696_NY	>Actinote_thalia_EU275488_NY
>Actinote_zikani_EU275616_NY	>Actinote_zikani_EU275700_NY	>Actinote_zikani_EU275492_NY
>Adelpha_bredowi_AY788591_NY	>Adelpha_bredowi_AY788693_NY	>Adelpha_bredowi_AY788457_NY
>Aemona_lena_DQ338578_NY	>Aemona_lena_DQ338886_NY	>Aemona_lena_DQ338603_NY
>Aeria_eurimedia_EU068763_NY	>Aeria_eurimedia_DQ177921_NY	>Aeria_eurimedia_DQ175478_NY
>Aeropetes_tulbaghia_DQ338579_NY	>Aeropetes_tulbaghia_DQ338907_NY	>Aeropetes_tulbaghia_DQ338634_NY
>Agatasa_calydonia_EU528310_NY	>Agatasa_calydonia_EU528288_NY	>Agatasa_calydonia_EU528266_NY
>Aglais_milberti_AY248787_NY	>Aglais_milberti_AY248812_NY	>Aglais_milberti_AF412767_NY
>Agraulis_vanillae_DQ922841_NY	>Agraulis_vanillae_DQ922873_NY	>Agraulis_vanillae_AF169921_NY
>Agrias_hewitsonius_EU528311_NY	>Agrias_hewitsonius_EU528289_NY	>Agrias_hewitsonius_EU528267_NY
>Agrius_cingulata_DQ275937_SP	>Agrius_cingulata_EU479238_SP	>Agrius_cingulata_EU479452_SP
>Aguna_asander_DQ291783_HE	>Aguna_asander_EU364116_HE	>Aguna_asander_EU363923_HE
>Allancastria_caucasica_AM231510_PA	>Allancastria_caucasica_DQ351122_PA	>Allancastria_caucasica_DQ351149_PA
>Allancastria_cerisyi_EF473833_PA	>Allancastria_cerisyi_AF173409_PA	>Allancastria_cerisyi_DQ351146_PA
>Allancastria_cretica_AM231511_PA	>Allancastria_cretica_DQ351121_PA	>Allancastria_cretica_DQ351148_PA
>Allancastria_deyrollei_AM231512_PA	>Allancastria_deyrollei_DQ351123_PA	>Allancastria_deyrollei_DQ351150_PA
>Allancastria_louristana_AM231513_PA	>Allancastria_louristana_DQ351120_PA	>Allancastria_louristana_DQ351147_PA
>Altinote_alcione_EU275554_NY	>Altinote_alcione_EU275704_NY	>Altinote_alcione_EU275496_NY
>Altinote_dicaeus_EU275555_NY	>Altinote_dicaeus_EU275705_NY	>Altinote_dicaeus_EU275497_NY
>Altinote_eresia_EU275559_NY	>Altinote_eresia_EU275707_NY	>Altinote_eresia_EU275499_NY
>Altinote_negra_EU275573_NY	>Altinote_negra_EU275708_NY	>Altinote_negra_EU275501_NY
>Altinote_neleus_EU275563_NY	>Altinote_neleus_EU275711_NY	>Altinote_neleus_EU275504_NY
>Altinote_rubrocelullata_EU275564_NY	>Altinote_rubrocelullata_EU275712_NY	>Altinote_rubrocelullata_EU275505_NY
>Altinote_tenebrosa_EU275565_NY	>Altinote_tenebrosa_EU275713_NY	>Altinote_tenebrosa_EU275506_NY
>Amathusia_phidippus_DQ018956_NY	>Amathusia_phidippus_DQ018923_NY	>Amathusia_phidippus_DQ018894_NY
>Amathuxidia_amythaon_EU528312_NY	>Amathuxidia_amythaon_EU528290_NY	>Amathuxidia_amythaon_EU528268_NY
>Amauris_ellioti_AY218234_NY	>Amauris_ellioti_AY218253_NY	>Amauris_ellioti_AY218272_NY
>Amauris_tartarea_DQ071867_NY	>Amauris_tartarea_DQ071868_NY	>Amauris_tartarea_DQ071872_NY
>Amnosia_decora_AY218235_NY	>Amnosia_decora_AY218254_NY	>Amnosia_decora_AY218273_NY
>Amphidecta_calliomma_DQ338879_NY	>Amphidecta_calliomma_DQ339037_NY	>Amphidecta_calliomma_DQ338745_NY
>Anaea_troglodyta_DQ338573_NY	>Anaea_troglodyta_DQ338881_NY	>Anaea_troglodyta_DQ338599_NY
>Anartia_jatrophae_AY788608_NY	>Anartia_jatrophae_AY788710_NY	>Anartia_jatrophae_AY788471_NY
>Anetia_briarea_DQ071866_NY	>Anetia_briarea_DQ071869_NY	>Anetia_briarea_AF246579_NY
>Antanartia_delius_AY788610_NY	>Antanartia_delius_AY788712_NY	>Antanartia_delius_AY788473_NY
>Antanartia_schaeneia_AY218236_NY	>Antanartia_schaeneia_AY218255_NY	>Antanartia_schaeneia_AF412780_NY
>Anthanassa_drusilla_AY788611_NY	>Anthanassa_drusilla_AY788714_NY	>Anthanassa_drusilla_AY788475_NY
>Anthanassa_frisia_EF493929_NY	>Anthanassa_frisia_EF493977_NY	>Anthanassa_frisia_EF493870_NY
>Anthanassa_otanes_AF187790_NY	>Anthanassa_otanes_AY788715_NY	>Anthanassa_otanes_AY788476_NY
>Anthanassa_texana_AF187806_NY	>Anthanassa_texana_AY788716_NY	>Anthanassa_texana_AY788477_NY
>Anthanassa_tulcis_AY788612_NY	>Anthanassa_tulcis_AY788717_NY	>Anthanassa_tulcis_AY788478_NY
>Antheraea_polyphemus_AY605251_SA	>Antheraea_polyphemus_AF373927_SA	>Antheraea_polyphemus_EU033059_SA
>Anthocharis_belia_AY954574_PI	>Anthocharis_belia_AY870560_PI	>Anthocharis_belia_AY954604_PI
>Anticollix_sparsata_EU443353_GE	>Anticollix_sparsata_EU443291_GE	>Anticollix_sparsata_EU443312_GE
>Antigonus_erosus_DQ291815_HE	>Antigonus_erosus_EU364160_HE	>Antigonus_erosus_EU363967_HE
>Antillea_proclea_EF493928_NY	>Antillea_proclea_EF493976_NY	>Antillea_proclea_EF493869_NY
>Antirrhea_philoctetes_DQ338577_NY	>Antirrhea_philoctetes_DQ338885_NY	>Antirrhea_philoctetes_DQ338602_NY
>Aoa_affinis_AY954578_PI	>Aoa_affinis_AY870585_PI	>Aoa_affinis_AY954608_PI
>Apantesis_nais_EU119581_AR	>Apantesis_nais_EU333575	>Apantesis_nais_EU333640_AR
>Apatura_iris_AY090199_NY	>Apatura_iris_AY090165_NY	>Apatura_iris_AY090132_NY
>Apexacuta_astoreth_DQ338846_NY	>Apexacuta_astoreth_DQ338996_NY	>Apexacuta_astoreth_DQ338709_NY
>Aphantopus_arvensis_GQ357219_NY	>Aphantopus_arvensis_GQ357287_NY	>Aphantopus_arvensis_GQ357352_NY
>Aphantopus_hyperantus_FJ663266_NY	>Aphantopus_hyperantus_AY090177_NY	>Aphantopus_hyperantus_AY090144_NY
>Aporia_agathon_DQ082760_PI	>Aporia_agathon_AY870590_PI	>Aporia_agathon_DQ082807_PI
>Aporia_crataegi_EU141361_PI	>Aporia_crataegi_AB069900_PI	>Aporia_crataegi_DQ082806_PI
>Appias_drusilla_AY954579_PI	>Appias_drusilla_AY870525_PI	>Appias_drusilla_AY954609_PI
>Araschnia_levana_AY248780_NY	>Araschnia_levana_AY248805_NY	>Araschnia_levana_AF412762_NY
>Archaeoprepona_demophon_AY090220_NY	>Archaeoprepona_demophon_AY090186_NY	>Archaeoprepona_demophon_AY090153_NY
>Archiearis_parthenias_DQ018928_GE	>Archiearis_parthenias_AB265443_GE	>Archiearis_parthenias_EU033057_GE
>Archon_apollinaris_AM231508_PA	>Archon_apollinus_DQ351111_PA	>Archon_apollinus_DQ351135_PA
>Archonias_brassolis_DQ082768_PI	>Archonias_brassolis_AY870534_PI	>Archonias_brassolis_DQ082817_PI
>Arctonotus_lucidus_FJ001478_SP	>Arctonotus_lucidus_EU479248_SP	>Arctonotus_lucidus_EU479463_SP
>Arethusana_arethusa_FJ663285_NY	>Arethusana_arethusa_DQ339018_NY	>Arethusana_arethusa_DQ338728_NY
>Argynnis_adippe_DQ922852_NY	>Argynnis_adippe_DQ922884_NY	>Argynnis_adippe_DQ922820_NY
>Argynnis_aglaja_DQ922860_NY	>Argynnis_aglaja_DQ922892_NY	>Argynnis_aglaja_DQ922828_NY
>Argynnis_anadyomene_DQ922861_NY	>Argynnis_anadyomene_DQ922893_NY	>Argynnis_anadyomene_DQ922829_NY
>Argynnis_childreni_DQ922849_NY	>Argynnis_childreni_DQ922881_NY	>Argynnis_childreni_DQ922817_NY
>Argynnis_cybele_DQ922863_NY	>Argynnis_cybele_DQ922895_NY	>Argynnis_cybele_AF169919_NY
>Argynnis_hyperbius_DQ922843_NY	>Argynnis_hyperbius_DQ922875_NY	>Argynnis_hyperbius_DQ922811_NY
>Argynnis_kamala_DQ922853_NY	>Argynnis_kamala_DQ922885_NY	>Argynnis_kamala_DQ922821_NY
>Argynnis_laodice_DQ922844_NY	>Argynnis_laodice_DQ922876_NY	>Argynnis_laodice_DQ922812_NY
>Argynnis_niobe_DQ922851_NY	>Argynnis_niobe_DQ922883_NY	>Argynnis_niobe_DQ922819_NY
>Argynnis_pandora_DQ922862_NY	>Argynnis_pandora_DQ922894_NY	>Argynnis_pandora_DQ922830_NY
>Argynnis_paphia_AY090200_NY	>Argynnis_paphia_AY090166_NY	>Argynnis_paphia_AF412778_NY
>Argynnis_ruslana_DQ922845_NY	>Argynnis_ruslana_DQ922877_NY	>Argynnis_ruslana_DQ922813_NY
>Argynnis_sagana_DQ922850_NY	>Argynnis_sagana_DQ922882_NY	>Argynnis_sagana_DQ922818_NY
>Argyronympha_gracilipes_DQ338816_NY	>Argyronympha_gracilipes_GQ357263_NY	>Argyronympha_gracilipes_DQ338676_NY
>Argyronympha_pulchra_DQ338817_NY	>Argyronympha_pulchra_DQ338963_NY	>Argyronympha_pulchra_DQ338677_NY
>Argyronympha_ugiensis_DQ338819_NY	>Argyronympha_ugiensis_DQ338966_NY	>Argyronympha_ugiensis_DQ338679_NY
>Argyronympha_ulava_DQ338820_NY	>Argyronympha_ulava_DQ338967_NY	>Argyronympha_ulava_DQ338685_NY
>Argyrophenga_antipodium_DQ338821_NY	>Argyrophenga_antipodium_DQ338968_NY	>Argyrophenga_antipodium_DQ338686_NY
>Argyrophorus_argenteus_DQ338588_NY	>Argyrophorus_argenteus_DQ338969_NY	>Argyrophorus_argenteus_DQ338687_NY
>Ariadne_enotrea_AY218237_NY	>Ariadne_enotrea_AY218256_NY	>Ariadne_enotrea_AY218274_NY
>Arsenura_armida_DQ291171_SA	>Arsenura_armida_DQ291171_SA	>Arsenura_armida_EF654541_SA
>Astraptes_fulgerator_AY666853_HE	>Astraptes_fulgerator_EU364121_HE	>Astraptes_fulgerator_EU363928_HE
>Atarnes_sallei_DQ291893_HE	>Atarnes_sallei_EU364157_HE	>Atarnes_sallei_EU363964_HE
>Athyrtis_mechanitis_DQ069230_NY	>Athyrtis_mechanitis_DQ085444_NY	>Athyrtis_mechanitis_DQ071873_NY
>Attacus_atlas_AY605252_SA	>Attacus_atlas_AF015066_SA	>Attacus_atlas_EU033049_SA
>Auca_barrosi_DQ338832_NY	>Auca_barrosi_DQ338982_NY	>Auca_barrosi_DQ338697_NY
>Auca_coctei_DQ338833_NY	>Auca_coctei_DQ338983_NY	>Auca_coctei_DQ338698_NY
>Autochton_longipennis_DQ291903_HE	>Autochton_longipennis_EU364124_HE	>Autochton_longipennis_EU363931_HE
>Azeta_rhodogaster_BLPCA203-08_NO	>Azeta_rhodogaster_BLPCA203-08_NO	>Azeta_rhodogaster_BLPCA203-08_NO
>Badamia_exclamationis_AB192481_HE	>Badamia_exclamationis_EU364096_HE	>Badamia_exclamationis_EU363903_HE
>Baeotus_aelius_AY788613_NY	>Baeotus_aelius_AY788718_NY	>Baeotus_aelius_AY788479_NY
>Baeotus_amazonicus_AY788614_NY	>Baeotus_amazonicus_AY788719_NY	>Baeotus_amazonicus_AY788480_NY
>Baeotus_beotus_AY788615_NY	>Baeotus_beotus_AY788720_NY	>Baeotus_beotus_AY788481_NY
>Baeotus_deucalion_AY788616_NY	>Baeotus_deucalion_AY788721_NY	>Baeotus_deucalion_AY788482_NY
>Baliochila_minima_DQ018938_LY	>Baliochila_minima_DQ018905_LY	>Baliochila_minima_DQ018879_LY
>Baronia_brevicornis_AF170865_PA	>Baronia_brevicornis_AF173406_PA	>Baronia_brevicornis_AY569044_PA
>Battus_philenor_AF170875_PA	>Battus_philenor_AF173415_PA	>Battus_philenor_DQ351130_PA
>Belenois_java_AY954587_PI	>Belenois_java_AB069903_PI	>Belenois_java_AY954617_PI
>Bematistes_alcinoe_EU275566_NY	>Bematistes_alcinoe_EU275714_NY	>Bematistes_alcinoe_EU275507_NY
>Bematistes_epaea_EU275567_NY	>Bematistes_epaea_EU275715_NY	>Bematistes_epaea_EU275508_NY
>Bematistes_macaria_EU275568_NY	>Bematistes_macaria_EU275716_NY	>Bematistes_macaria_EU275509_NY
>Bematistes_umbra_EU275569_NY	>Bematistes_umbra_EU275717_NY	>Bematistes_umbra_EU275510_NY
>Bematistes_vestalis_EU275570_NY	>Bematistes_vestalis_EU275718_NY	>Bematistes_vestalis_EU275511_NY
>Berberia_lambessanus_DQ338864_NY	>Berberia_lambessanus_DQ339019_NY	>Berberia_lambessanus_GQ357379_NY
>Bhutanitis_lidderdalii_DQ189269_PA	>Bhutanitis_lidderdalii_DQ351118_PA	>Bhutanitis_lidderdalii_DQ351142_PA
>Bhutanitis_mansfieldi_DQ189267_PA	>Bhutanitis_mansfieldi_DQ351116_PA	>Bhutanitis_mansfieldi_DQ351140_PA
>Bhutanitis_thaidina_AM231509_PA	>Bhutanitis_thaidina_DQ351117_PA	>Bhutanitis_thaidina_DQ351141_PA
>Bia_actorion_DQ338753_NY	>Bia_actorion_DQ338893_NY	>Bia_actorion_AF246568_NY
>Biblis_hyperia_DQ018955_NY	>Biblis_hyperia_DQ018922_NY	>Biblis_hyperia_AF246534_NY
>Bicyclus_anynana_AY218238_NY	>Bicyclus_anynana_AY218258_NY	>Bicyclus_anynana_AY218276_NY
>Biston_betularia_EF206681_GE	>Biston_betularia_EF206673_GE	>Biston_betularia_EU033065_GE
>Boloria_aquilonaris_DQ922867_NY	>Boloria_aquilonaris_DQ922899_NY	>Boloria_aquilonaris_DQ922835_NY
>Boloria_eunomia_DQ922869_NY	>Boloria_eunomia_DQ922901_NY	>Boloria_eunomia_DQ922837_NY
>Boloria_euphrosyne_DQ922868_NY	>Boloria_euphrosyne_DQ922900_NY	>Boloria_euphrosyne_DQ922836_NY
>Boloria_pales_DQ922866_NY	>Boloria_pales_DQ922898_NY	>Boloria_pales_DQ922834_NY
>Bombyx_mori_EU141360_BO	>Bombyx_mori_NM_001044045_BO	>Bombyx_mori_EU141241_BO
>Brassolis_sophorae_EU528314_NY	>Brassolis_sophorae_EU528291_NY	>Brassolis_sophorae_EU528270_NY
>Brenthis_daphne_DQ922848_NY	>Brenthis_daphne_DQ922880_NY	>Brenthis_daphne_DQ922816_NY
>Brenthis_hecate_DQ922846_NY	>Brenthis_hecate_DQ922878_NY	>Brenthis_hecate_DQ922814_NY
>Brenthis_ino_DQ922847_NY	>Brenthis_ino_DQ922879_NY	>Brenthis_ino_DQ922815_NY
>Brevioleria_aelia_EU068767_NY	>Brevioleria_aelia_EU069117_NY	>Brevioleria_aelia_DQ175480_NY
>Brintesia_circe_DQ338865_NY	>Brintesia_circe_DQ339020_NY	>Brintesia_circe_DQ338729_NY
>Bungalotis_erythus_DQ291913_HE	>Bungalotis_erythus_EU364128_HE	>Bungalotis_erythus_EU363935_HE
>Burara_aquilina_AB192480_HE	>Burara_aquilina_EU364098_HE	>Burara_aquilina_EU363905_HE
>Byblia_anvatara_AY788595_NY	>Byblia_anvatara_AY788697_NY	>Byblia_anvatara_AY788460_NY
>Cabares_potrillo_DQ291952_HE	>Cabares_potrillo_EU364127_HE	>Cabares_potrillo_EU363934_HE
>Caeruleuptychia_lobelia_DQ338788_NY	>Caeruleuptychia_lobelia_DQ338930_NY	>Caeruleuptychia_lobelia_DQ338648_NY
>Caligo_telamonius_AY090209_NY	>Caligo_telamonius_AY090175_NY	>Caligo_telamonius_AY090142_NY
>Calinaga_buddha_AY090208_NY	>Calinaga_buddha_AY090174_NY	>Calinaga_buddha_AY090141_NY
>Calisto_pulchella_GQ357225_NY	>Calisto_pulchella_GQ357292_NY	>Calisto_pulchella_GQ357357_NY
>Calliades_zeutus_DQ291954_HE	>Calliades_zeutus_EU364123_HE	>Calliades_zeutus_EU363930_HE
>Callicore_pacifica_AY788596_NY	>Callicore_pacifica_AY788698_NY	>Callicore_pacifica_AY788461_NY
>Callionima_falcifera_DQ275986_SP	>Callionima_falcifera_EU479251_SP	>Callionima_falcifera_EU479465_SP
>Callipsyche_behrii_DQ018943_LY	>Callipsyche_behrii_DQ018910_LY	>Callipsyche_behrii_DQ018881_LY
>Callithomia_lenea_EU068958_NY	>Callithomia_lenea_EU069125_NY	>Callithomia_lenea_DQ071874_NY
>Calpodes_ethlius_DQ291960_HE	>Calpodes_ethlius_EU364289_HE	>Calpodes_ethlius_EU364086_HE
>Camptopleura_auxo_DQ291962_HE	>Camptopleura_auxo_EU364167_HE	>Camptopleura_auxo_EU363974_HE
>Carterocephalus_palaemon_AY585888._HE	>Carterocephalus_palaemon_EU364183_HE	>Carterocephalus_palaemon_EU363990_HE
>Cassionympha_cassius_GQ357213_NY	>Cassionympha_cassius_GQ357282_NY	>Cassionympha_cassius_GQ357346_NY
>Castilia_castilla_EF493930_NY	>Castilia_castilla_EF493979_NY	>Castilia_castilla_EF493872_NY
>Catacroptera_cloanthe_AY788619_NY	>Catacroptera_cloanthe_AY788724_NY	>Catacroptera_cloanthe_AY788485_NY
>Catasticta_cerberus_DQ082767_PI	>Catasticta_cerberus_AY870533_PI	>Catasticta_cerberus_DQ082816_PI
>Catasticta_teutila_AY954584_PI	>Catasticta_teutila_AY870532_PI	>Catasticta_teutila_AY954614_PI
>Catoblepia_orgetorix_DQ338754_NY	>Catoblepia_orgetorix_DQ338894_NY	>Catoblepia_orgetorix_DQ338611_NY
>Catonephele_numilia_AY090215_NY	>Catonephele_numilia_AY090181_NY	>Catonephele_numilia_AY090148_NY
>Cautethia_spuria_DQ276004_SP	>Cautethia_spuria_EU479252_SP	>Cautethia_spuria_EU479466_SP
>Celaenorrhinus_eligius_DQ292057_HE	>Celaenorrhinus_eligius_EU364135_HE	>Celaenorrhinus_eligius_EU363942_HE
>Celastrina_neglecta_EU141355_LY	>Celastrina_neglecta_EU136662_LY	>Celastrina_neglecta_EU141236_LY
>Cepora_perimale_DQ082757_PI	>Cepora_perimale_AY870524_PI	>Cepora_perimale_DQ082804_PI
>Ceratinia_neso_EU068772_NY	>Ceratinia_neso_DQ177926_NY	>Ceratinia_neso_DQ175482_NY
>Ceratinia_tutia_EU068778_NY	>Ceratinia_tutia_DQ177928_NY	>Ceratinia_tutia_DQ175483_NY
>Cercyonis_meadii_GQ357250_NY	>Cercyonis_meadii_GQ357316_NY	>Cercyonis_meadii_GQ357383_NY
>Cercyonis_pegala_AY218239_NY	>Cercyonis_pegala_AY218259_NY	>Cercyonis_pegala_AF014145_NY
>Cethosia_cyane_DQ922870_NY	>Cethosia_cyane_DQ922902_NY	>Cethosia_cyane_DQ922838_NY
>Cethosia_cydippe_EU275513_NY	>Cethosia_cydippe_EU275620_NY	>Cethosia_cydippe_EU275409_NY
>Cethosia_myrina_EU275514_NY	>Cethosia_myrina_EU275621_NY	>Cethosia_myrina_EU275410_NY
>Cethosia_penthesilea_EU275515_NY	>Cethosia_penthesilea_EU275622_NY	>Cethosia_penthesilea_EU275411_NY
>Charaxes_achaemenes_GQ256761_NY	>Charaxes_achaemenes_GQ256897_NY	>Charaxes_achaemenes_GQ256651_NY
>Charaxes_acraeoides_GQ256763_NY	>Charaxes_acraeoides_GQ256899_NY	>Charaxes_acraeoides_GQ256653_NY
>Charaxes_acuminatus_GQ256765_NY	>Charaxes_acuminatus_GQ256901_NY	>Charaxes_acuminatus_GQ256655_NY
>Charaxes_ameliae_GQ256767_NY	>Charaxes_ameliae_GQ256903_NY	>Charaxes_ameliae_GQ256656_NY
>Charaxes_antamboulou_GQ256771_NY	>Charaxes_antamboulou_GQ256906_NY	>Charaxes_antamboulou_GQ256659_NY
>Charaxes_anticlea_GQ256772_NY	>Charaxes_anticlea_GQ256907_NY	>Charaxes_anticlea_GQ256661_NY
>Charaxes_baumanni_GQ256774_NY	>Charaxes_baumanni_GQ256908_NY	>Charaxes_baumanni_GQ256662_NY
>Charaxes_berkeleyi_GQ256776_NY	>Charaxes_berkeleyi_GQ256909_NY	>Charaxes_berkeleyi_GQ256663_NY
>Charaxes_bernardus_EF534101_NY	>Charaxes_bernardus_EF683640_NY	>Charaxes_bernardus_GQ256664_NY
>Charaxes_bipunctatus_GQ256780_NY	>Charaxes_bipunctatus_GQ256912_NY	>Charaxes_bipunctatus_GQ256667_NY
>Charaxes_blanda_GQ256782_NY	>Charaxes_blanda_GQ256914_NY	>Charaxes_blanda_GQ256669_NY
>Charaxes_bohemani_GQ256783_NY	>Charaxes_bohemani_GQ256915_NY	>Charaxes_bohemani_GQ256670_NY
>Charaxes_boueti_GQ256786_NY	>Charaxes_boueti_GQ256917_NY	>Charaxes_boueti_GQ256672_NY
>Charaxes_brutus_GQ256787_NY	>Charaxes_brutus_GQ256918_NY	>Charaxes_brutus_GQ256673_NY
>Charaxes_candiope_GQ256789_NY	>Charaxes_candiope_GQ256920_NY	>Charaxes_candiope_GQ256674_NY
>Charaxes_castor_AY090219_NY	>Charaxes_castor_AY090185_NY	>Charaxes_castor_AY090152_NY
>Charaxes_cithaeron_GQ256791_NY	>Charaxes_cithaeron_GQ256922_NY	>Charaxes_cithaeron_GQ256676_NY
>Charaxes_congdoni_GQ256792_NY	>Charaxes_congdoni_GQ256923_NY	>Charaxes_congdoni_GQ256677_NY
>Charaxes_cynthia_GQ256794_NY	>Charaxes_cynthia_GQ256924_NY	>Charaxes_cynthia_GQ256678_NY
>Charaxes_dilutus_GQ256795_NY	>Charaxes_dilutus_GQ256925_NY	>Charaxes_dilutus_GQ256679_NY
>Charaxes_druceanus_GQ256796_NY	>Charaxes_druceanus_GQ256926_NY	>Charaxes_druceanus_GQ256680_NY
>Charaxes_ducarmei_GQ256798_NY	>Charaxes_ducarmei_GQ256928_NY	>Charaxes_ducarmei_GQ256682_NY
>Charaxes_ethalion_GQ256801_NY	>Charaxes_ethalion_GQ256930_NY	>Charaxes_ethalion_GQ256685_NY
>Charaxes_etheocles_GQ256803_NY	>Charaxes_etheocles_GQ256932_NY	>Charaxes_etheocles_GQ256687_NY
>Charaxes_eudoxus_GQ256805_NY	>Charaxes_eudoxus_GQ256934_NY	>Charaxes_eudoxus_GQ256689_NY
>Charaxes_eupale_GQ256807_NY	>Charaxes_eupale_GQ256935_NY	>Charaxes_eupale_GQ256690_NY
>Charaxes_fournierae_GQ256808_NY	>Charaxes_fournierae_GQ256936_NY	>Charaxes_fournierae_GQ256691_NY
>Charaxes_fulvescens_GQ256811_NY	>Charaxes_fulvescens_GQ256939_NY	>Charaxes_fulvescens_GQ256694_NY
>Charaxes_galawadiwosi_GQ256812_NY	>Charaxes_galawadiwosi_GQ256940_NY	>Charaxes_galawadiwosi_GQ256695_NY
>Charaxes_hildebrandti_GQ256815_NY	>Charaxes_hildebrandti_GQ256943_NY	>Charaxes_hildebrandti_GQ256697_NY
>Charaxes_howarthi_GQ256816_NY	>Charaxes_howarthi_GQ256944_NY	>Charaxes_howarthi_GQ256698_NY
>Charaxes_imperialis_GQ256817_NY	>Charaxes_imperialis_GQ256945_NY	>Charaxes_imperialis_GQ256699_NY
>Charaxes_jahlusa_GQ256818_NY	>Charaxes_jahlusa_GQ256946_NY	>Charaxes_jahlusa_GQ256700_NY
>Charaxes_jasius_GQ256822_NY	>Charaxes_jasius_GQ256948_NY	>Charaxes_jasius_GQ256702_NY
>Charaxes_khaldeni_GQ256825_NY	>Charaxes_khaldeni_GQ256951_NY	>Charaxes_khaldeni_GQ256704_NY
>Charaxes_kirki_GQ256827_NY	>Charaxes_kirki_GQ256953_NY	>Charaxes_kirki_GQ256706_NY
>Charaxes_legeri_GQ256831_NY	>Charaxes_legeri_GQ256955_NY	>Charaxes_legeri_GQ256707_NY
>Charaxes_lucretius_GQ256832_NY	>Charaxes_lucretius_GQ256956_NY	>Charaxes_lucretius_GQ256708_NY
>Charaxes_lycurgus_GQ256833_NY	>Charaxes_lycurgus_GQ256957_NY	>Charaxes_lycurgus_GQ256709_NY
>Charaxes_maccleeryi_GQ256834_NY	>Charaxes_maccleeryi_GQ256958_NY	>Charaxes_maccleeryi_GQ256710_NY
>Charaxes_mafuga_GQ256835_NY	>Charaxes_mafuga_GQ256959_NY	>Charaxes_mafuga_GQ256711_NY
>Charaxes_marmax_GQ256836_NY	>Charaxes_marmax_GQ256960_NY	>Charaxes_marmax_GQ256712_NY
>Charaxes_mixtus_GQ256837_NY	>Charaxes_mixtus_GQ256961_NY	>Charaxes_mixtus_GQ256713_NY
>Charaxes_montis_GQ256838_NY	>Charaxes_montis_GQ256962_NY	>Charaxes_montis_GQ256714_NY
>Charaxes_mycerina_GQ256839_NY	>Charaxes_mycerina_GQ256963_NY	>Charaxes_mycerina_GQ256715_NY
>Charaxes_nichetes_GQ256840_NY	>Charaxes_nichetes_GQ256964_NY	>Charaxes_nichetes_GQ256716_NY
>Charaxes_nobilis_GQ256843_NY	>Charaxes_nobilis_GQ256967_NY	>Charaxes_nobilis_GQ256719_NY
>Charaxes_northcotti_GQ256845_NY	>Charaxes_northcotti_GQ256969_NY	>Charaxes_northcotti_GQ256721_NY
>Charaxes_numenes_GQ256846_NY	>Charaxes_numenes_GQ256970_NY	>Charaxes_numenes_GQ256722_NY
>Charaxes_opinatus_GQ256847_NY	>Charaxes_opinatus_GQ256971_NY	>Charaxes_opinatus_GQ256723_NY
>Charaxes_paphianus_GQ256849_NY	>Charaxes_paphianus_GQ256972_NY	>Charaxes_paphianus_GQ256725_NY
>Charaxes_pembanus_GQ256850_NY	>Charaxes_pembanus_GQ256973_NY	>Charaxes_pembanus_GQ256726_NY
>Charaxes_pleione_GQ256856_NY	>Charaxes_pleione_GQ256977_NY	>Charaxes_pleione_GQ256731_NY
>Charaxes_pollux_GQ256857_NY	>Charaxes_pollux_GQ256978_NY	>Charaxes_pollux_GQ256732_NY
>Charaxes_porthos_GQ256858_NY	>Charaxes_porthos_GQ256979_NY	>Charaxes_porthos_GQ256733_NY
>Charaxes_protoclea_GQ256859_NY	>Charaxes_protoclea_GQ256980_NY	>Charaxes_protoclea_GQ256734_NY
>Charaxes_pythodoris_GQ256861_NY	>Charaxes_pythodoris_GQ256982_NY	>Charaxes_pythodoris_GQ256736_NY
>Charaxes_smaragdalis_GQ256864_NY	>Charaxes_smaragdalis_GQ256985_NY	>Charaxes_smaragdalis_GQ256737_NY
>Charaxes_superbus_GQ256868_NY	>Charaxes_superbus_GQ256987_NY	>Charaxes_superbus_GQ256741_NY
>Charaxes_tiridates_GQ256870_NY	>Charaxes_tiridates_GQ256989_NY	>Charaxes_tiridates_GQ256743_NY
>Charaxes_turlini_GQ256871_NY	>Charaxes_turlini_GQ256990_NY	>Charaxes_turlini_GQ256744_NY
>Charaxes_varanes_GQ256872_NY	>Charaxes_varanes_GQ256991_NY	>Charaxes_varanes_GQ256745_NY
>Charaxes_virilis_GQ256873_NY	>Charaxes_virilis_GQ256992_NY	>Charaxes_virilis_GQ256746_NY
>Charaxes_xiphares_GQ256875_NY	>Charaxes_xiphares_GQ256994_NY	>Charaxes_xiphares_GQ256748_NY
>Charaxes_zelica_GQ256876_NY	>Charaxes_zelica_GQ256995_NY	>Charaxes_zelica_GQ256749_NY
>Charaxes_zingha_GQ256877_NY	>Charaxes_zingha_GQ256996_NY	>Charaxes_zingha_GQ256750_NY
>Charaxes_zoolina_GQ256879_NY	>Charaxes_zoolina_GQ256998_NY	>Charaxes_zoolina_GQ256752_NY
>Charonias_eurytele_DQ082801_PI	>Charonias_eurytele_AY870531_PI	>Charonias_eurytele_DQ082818_PI
>Chazara_briseis_DQ338866_NY	>Chazara_briseis_DQ339021_NY	>Chazara_briseis_DQ338730_NY
>Cheimas_opalinus_GQ357226_NY	>Cheimas_opalinus_GQ357293_NY	>Cheimas_opalinus_GQ357358_NY
>Chersonesia_rahria_AY788601_NY	>Chersonesia_rahria_AY788703_NY	>Chersonesia_rahria_AY788465_NY
>Chillanella_stelligera_DQ338589_NY	>Chillanella_stelligera_DQ338984_NY	>Chillanella_stelligera_DQ338699_NY
>Chioides_catillus_DQ292120_HE	>Chioides_catillus_EU364115_HE	>Chioides_catillus_EU363922_HE
>Chitoria_chrysolora_AY788592_NY	>Chitoria_chrysolora_AY788694_NY	>Chitoria_chrysolora_AY788458_NY
>Chlosyne_gaudealis_AF187770_NY	>Chlosyne_gaudealis_AY788727_NY	>Chlosyne_gaudealis_AY788488_NY
>Chlosyne_harrisii_AF187773_NY	>Chlosyne_harrisii_AY788729_NY	>Chlosyne_harrisii_AY788490_NY
>Chlosyne_janais_AF187778_NY	>Chlosyne_janais_AY788730_NY	>Chlosyne_janais_AY788491_NY
>Chlosyne_palla_AF153935_NY	>Chlosyne_palla_AY788733_NY	>Chlosyne_palla_AY788494_NY
>Chonala_miyatai_GQ357183_NY	>Chonala_miyatai_GQ357251_NY	>Chonala_miyatai_GQ357317_NY
>Ciccinus_joanna_BLPBF295-07_MI	>Ciccinus_joanna_BLPBF295-07_MI	>Ciccinus_joanna_BLPBF295-07_MI
>Cisseps_fulvicollis_F549624_AR	>Cisseps_fulvicollis_EU333576	>Cisseps_fulvicollis_EU333631_AR
>Cithaerias_pireta_DQ338756_NY	>Cithaerias_pireta_DQ338896_NY	>Cithaerias_pireta_DQ338613_NY
>Clito_aberrans_DQ292155_HE	>Clito_aberrans_EU364158_HE	>Clito_aberrans_EU363965_HE
>Clossiana_selene_AY090201_NY	>Clossiana_selene_AY090167_NY	>Clossiana_selene_AY090134_NY
>Cocytius_duponchel_DQ276025_SP	>Cocytius_duponchel_EU479261_SP	>Cocytius_duponchel_EU479475_SP
>Codatractus_melon_DQ292213_HE	>Codatractus_melon_EU364118_HE	>Codatractus_melon_EU363925_HE
>Coelites_euptychioides_GQ357247_NY	>Coelites_euptychioides_GQ357313_NY	>Coelites_euptychioides_GQ357381_NY
>Coenonympha_amaryllis_EU920743_NY	>Coenonympha_amaryllis_EU920776_NY	>Coenonympha_amaryllis_EU920806_NY
>Coenonympha_arcania_EU920744_NY	>Coenonympha_arcania_EU920777_NY	>Coenonympha_arcania_EU920807_NY
>Coenonympha_corinna_EU920745_NY	>Coenonympha_corinna_EU920779_NY	>Coenonympha_corinna_EU920809_NY
>Coenonympha_dorus_EU920746_NY	>Coenonympha_dorus_EU920780_NY	>Coenonympha_dorus_EU920810_NY
>Coenonympha_gardetta_EU920747_NY	>Coenonympha_gardetta_EU920781_NY	>Coenonympha_gardetta_EU920811_NY
>Coenonympha_glycerion_EU920749_NY	>Coenonympha_glycerion_EU920783_NY	>Coenonympha_glycerion_EU920812_NY
>Coenonympha_hero_AY346229_NY	>Coenonympha_hero_DQ338919_NY	>Coenonympha_hero_DQ338636_NY
>Coenonympha_iphioides_EU920751_NY	>Coenonympha_iphioides_EU920785_NY	>Coenonympha_iphioides_EU920814_NY
>Coenonympha_mahometana_EU920753_NY	>Coenonympha_mahometana_EU920786_NY	>Coenonympha_mahometana_EU920815_NY
>Coenonympha_nolckeni_EU920754_NY	>Coenonympha_nolckeni_EU920787_NY	>Coenonympha_nolckeni_EU920816_NY
>Coenonympha_oedippus_EU920755_NY	>Coenonympha_oedippus_EU920788_NY	>Coenonympha_oedippus_EU920817_NY
>Coenonympha_pamphilus_FJ663397_NY	>Coenonympha_pamphilus_DQ338920_NY	>Coenonympha_pamphilus_DQ338637_NY
>Coenonympha_rhodopensis_EU920756_NY	>Coenonympha_rhodopensis_EU920789_NY	>Coenonympha_rhodopensis_EU920818_NY
>Coenonympha_saadi_EU920758_NY	>Coenonympha_saadi_EU920791_NY	>Coenonympha_saadi_EU920819_NY
>Coenonympha_sunbecca_EU920760_NY	>Coenonympha_sunbecca_EU920793_NY	>Coenonympha_sunbecca_EU920821_NY
>Coenonympha_thyrsis_EU920761_NY	>Coenonympha_thyrsis_EU920794_NY	>Coenonympha_thyrsis_EU920822_NY
>Coenonympha_tullia_EU920762_NY	>Coenonympha_tullia_EU920795_NY	>Coenonympha_tullia_EU920824_NY
>Coenonympha_vaucheri_EU920763_NY	>Coenonympha_vaucheri_EU920796_NY	>Coenonympha_vaucheri_EU920823_NY
>Coenophlebia_archidona_EU528316_NY	>Coenophlebia_archidona_EU528293_NY	>Coenophlebia_archidona_EU528272_NY
>Cogia_calchas_DQ292214_HE	>Cogia_calchas_EU364145_HE	>Cogia_calchas_EU363952_HE
>Colias_eurytheme_EU583857_PI	>Colias_eurytheme_AF173400_PI	>Colias_eurytheme_AF537291_PI
>Colias_philodice_EU583856_PI	>Colias_philodice_AY870565_PI	>Colias_philodice_AF537292_PI
>Colobura_dirce_AY090228_NY	>Colobura_dirce_AY090196_NY	>Colobura_dirce_AF246533_NY
>Colotis_hetaera_AY954571_PI	>Colotis_hetaera_AY870520_PI	>Colotis_hetaera_AY954601_PI
>Conga_chydaea_DQ292223_HE	>Conga_chydaea_EU364256_HE	>Conga_chydaea_EU364058_HE
>Consul_fabius_EU528317_NY	>Consul_fabius_EU528294_NY	>Consul_fabius_EU528273_NY
>Corades_cistene_DQ338847_NY	>Corades_cistene_DQ338997_NY	>Corades_cistene_AF246587_NY
>Corades_enyo_GQ357227_NY	>Corades_enyo_GQ357294_NY	>Corades_enyo_GQ357359_NY
>Correbidia_costinotataDHJ02_BLPBC263-07_AR	>Correbidia_costinotata_BLPBC263-07_AR	>Correbidia_costinotata_BLPBC263-07_AR
>Corticea_corticea_DQ292224_HE	>Corticea_corticea_EU364228_HE	>Corticea_corticea_EU364032_HE
>Creonpyge_creon_DQ292226_HE	>Creonpyge_creon_EU364102_HE	>Creonpyge_creon_EU363909_HE
>Ctenucha_virginica_F549625_AR	>Ctenucha_virginica_EU333577	>Ctenucha_virginica_EU333632_AR
>Cupha_prosope_DQ922839_NY	>Cupha_prosope_DQ922871_NY	>Cupha_prosope_DQ922808_NY
>Curetis_bulis_DQ018942_LY	>Curetis_bulis_DQ018909_LY	>Curetis_bulis_AF233549_LY
>Cyclophora_punctaria_EU443361_GE	>Cyclophora_punctaria_EU443298_GE	>Cyclophora_punctaria_EU443318_GE
>Cyclosemia_anastomosis_DQ292229_HE	>Cyclosemia_anastomosis_EU364148_HE	>Cyclosemia_anastomosis_EU363955_HE
>Cyllopsis_pertepida_GQ357204_NY	>Cyllopsis_pertepida_GQ357274_NY	>Cyllopsis_pertepida_GQ357338_NY
>Cyrestis_thyodamas_AY218240_NY	>Cyrestis_thyodamas_AY218260_NY	>Cyrestis_thyodamas_AY218278_NY
>Dagon_pusillus_EF493932_NY	>Dagon_pusillus_EF493982_NY	>Dagon_pusillus_EF493875_NY
>Danaus_gilippus_EU330435_NY	>Danaus_gilippus_EU326286_NY	>Danaus_gilippus_DQ175476_NY
>Danaus_plexippus_DQ018954_NY	>Danaus_plexippus_AY296133_NY	>Danaus_plexippus_AF246564_NY
>Dardarina_dardaris_DQ292282_HE	>Dardarina_dardaris_EU364186_HE	>Dardarina_dardaris_EU363993_HE
>Dasyophthalma_creusa_EU528318_NY	>Dasyophthalma_creusa_EU528295_NY	>Dasyophthalma_creusa_EU528274_NY
>Deidamia_inscripta_F549805_SP	>Deidamia_inscripta_EU479267_SP	>Deidamia_inscripta_EU479481_SP
>Deilephila_elpenor_AJ749413_SP	>Deilephila_elpenor_EU479268_SP	>Deilephila_elpenor_EU479482_SP
>Delias_belladonna_DQ018936_PI	>Delias_belladonna_AB069899_PI	>Delias_belladonna_DQ018877_PI
>Delias_nigrina_DQ082790_PI	>Delias_nigrina_DQ082837_PI	>Delias_nigrina_AF246577_PI
>Diaphanos_curvignathos_GQ357228_NY	>Diaphanos_curvignathos_GQ357295_NY	>Diaphanos_curvignathos_GQ357361_NY
>Dira_clytus_EU528319_NY	>Dira_clytus_EU528296_NY	>Dira_clytus_EU528275_NY
>Dircenna_dero_DQ069233_NY	>Dircenna_dero_DQ177930_NY	>Dircenna_dero_AF246571_NY
>Discophora_necho_DQ338747_NY	>Discophora_necho_DQ338887_NY	>Discophora_necho_DQ338604_NY
>Dismorphia_zathoe_AY954566_PI	>Dismorphia_zathoe_AY870578_PI	>Dismorphia_zathoe_AY954596_PI
>Dixeia_charina_AY954589_PI	>Dixeia_charina_AY870523_PI	>Dixeia_charina_AY954619_PI
>Dodonidia_helmsi_DQ338822_NY	>Dodonidia_helmsi_DQ338970_NY	>Dodonidia_helmsi_DQ338688_NY
>Doleschallia_bisaltide_EF683667_NY	>Doleschallia_bisaltide_EF683662_NY	>Doleschallia_bisaltide_AY788496_NY
>Drephalys_kidonoi_DQ292289_HE	>Drephalys_kidonoi_EU364112_HE	>Drephalys_kidonoi_EU363919_HE
>Druentia_inscita_BLPBG358-07_MI	>Druentia_inscita_BLPBG358-07_MI	>Druentia_inscita_BLPBG358-07_MI
>Druentia_zikana_BLPAG496-07_MI	>Druentia_zikana_BLPAG496-07_MI	>Druentia_zikana_BLPAG496-07_MI
>Dubiella_belpa_DQ292291_HE	>Dubiella_belpa_EU364249_HE	>Dubiella_belpa_EU364051_HE
>Dynamine_maeon_AY788597_NY	>Dynamine_maeon_AY788699_NY	>Dynamine_maeon_AF246581_NY
>Dynastor_darius_EU528320_NY	>Dynastor_darius_EU528297_NY	>Dynastor_darius_EU528276_NY
>Dyscophellus_phraxanor_MHAHC519-05_HE	>Dyscophellus_phraxanor_EU364129_HE	>Dyscophellus_phraxanor_EU363936_HE
>Eacles_imperialis_DQ266636_SA	>Eacles_imperialis_AF373933_SA	>Eacles_imperialis_EU033081_SA
>Ebrietas anacreon_ XAA737-04_HE	>Ebrietas_anacreon_EU364169_HE	>Ebrietas_anacreon_EU363976_HE
>Echinargus_isola_DQ018947_LY	>Echinargus_isola_DQ018914_LY	>Echinargus_isola_DQ018885_LY
>Elbella_scylla_DQ292383_HE	>Elbella_scylla_EU364104_HE	>Elbella_scylla_EU363911_HE
>Elodina_angulipennis_AY954588_PI	>Elodina_angulipennis_AY870522_PI	>Elodina_angulipennis_AY954618_PI
>Elymnias_bammakoo_DQ338762_NY	>Elymnias_bammakoo_DQ338902_NY	>Elymnias_bammakoo_DQ338629_NY
>Elymnias_casiphone_DQ338760_NY	>Elymnias_casiphone_DQ338900_NY	>Elymnias_casiphone_DQ338627_NY
>Elzunia_pavonii_DQ069234_NY	>Elzunia_pavonii_DQ073026_NY	>Elzunia_pavonii_AF246562_NY
>Emesis_mandana_DQ018950_RI	>Emesis_mandana_DQ018917_RI	>Emesis_mandana_DQ018888_RI
>Enodia_anthedon_GQ357188_NY	>Enodia_anthedon_GQ357257_NY	>Enodia_anthedon_GQ357322_NY
>Enyo_ocypete_DQ276084_SP	>Enyo_ocypete_EU479273_SP	>Enyo_ocypete_EU479488_SP
>Epirrhoe_hastulata_EU443351_GE	>Epirrhoe_hastulata_EU443289_GE	>Epirrhoe_hastulata_EU443310_GE
>Epirrita_autumnata_EF206689_GE	>Epirrita_autumnata_Y948485_GE	>Epirrita_autumnata_Y948513_GE
>Eracon_lachesis_DQ292502_HE	>Eracon_lachesis_EU364147_HE	>Eracon_lachesis_EU363954_HE
>Erebia_epiphron_AY346225_NY	>Erebia_epiphron_DQ338921_NY	>Erebia_epiphron_DQ338638_NY
>Erebia_ligea_AY346224_NY	>Erebia_ligea_DQ338922_NY	>Erebia_ligea_DQ338639_NY
>Erebia_oeme_AY346227_NY	>Erebia_oeme_DQ338923_NY	>Erebia_oeme_DQ338640_NY
>Erebia_palarica_AY090212_NY	>Erebia_palarica_AY090178_NY	>Erebia_palarica_AY090145_NY
>Erebia_sthennyo_DQ338781_NY	>Erebia_sthennyo_DQ338924_NY	>Erebia_sthennyo_DQ338641_NY
>Erebiola_butleri_DQ338823_NY	>Erebiola_butleri_DQ338971_NY	>Erebiola_butleri_DQ338689_NY
>Eresia_carme_EF493935_NY	>Eresia_carme_EF493985_NY	>Eresia_carme_EF493878_NY
>Eresia_casiphia_EF493936_NY	>Eresia_casiphia_EF493986_NY	>Eresia_casiphia_EF493879_NY
>Eresia_clio_AY788622_NY	>Eresia_clio_AY788736_NY	>Eresia_clio_AY788497_NY
>Eresia_coela_AY788623_NY	>Eresia_coela_AY788737_NY	>Eresia_coela_AY788498_NY
>Eresia_datis_EF493942_NY	>Eresia_datis_EF493992_NY	>Eresia_datis_EF493885_NY
>Eresia_eunice_AF187768_NY	>Eresia_eunice_AY788738_NY	>Eresia_eunice_AY788499_NY
>Eresia_ithomioides_EF493933_NY	>Eresia_ithomioides_EF493983_NY	>Eresia_ithomioides_EF493876_NY
>Eresia_lansdorfi_EF493938_NY	>Eresia_lansdorfi_EF493988_NY	>Eresia_lansdorfi_EF493881_NY
>Eresia_letitia_AY788625_NY	>Eresia_letitia_AY788739_NY	>Eresia_letitia_AY788500_NY
>Eresia_levina_EF493939_NY	>Eresia_levina_EF493989_NY	>Eresia_levina_EF493882_NY
>Eresia_nauplius_EF493944_NY	>Eresia_nauplius_EF493994_NY	>Eresia_nauplius_AF246541_NY
>Eresia_ofella_AY788618_NY	>Eresia_ofella_AY788723_NY	>Eresia_ofella_AY788484_NY
>Eresia_pelonia_AF187794_NY	>Eresia_pelonia_AY788740_NY	>Eresia_pelonia_AY788501_NY
>Eresia_perna_EF493941_NY	>Eresia_perna_EF493991_NY	>Eresia_perna_EF493884_NY
>Eresia_phillyra_EF493943_NY	>Eresia_phillyra_EF493993_NY	>Eresia_phillyra_EF493886_NY
>Eresia_polina_EF493945_NY	>Eresia_polina_EF493995_NY	>Eresia_polina_EF493888_NY
>Eresia_quintilla_AY788627_NY	>Eresia_quintilla_AY788741_NY	>Eresia_quintilla_AY788502_NY
>Eresia_sestia_AY788628_NY	>Eresia_sestia_AY788742_NY	>Eresia_sestia_AY788503_NY
>Eresia_sticta_EF493946_NY	>Eresia_sticta_EF493996_NY	>Eresia_sticta_EF493889_NY
>Erichthodes_antonina_DQ338792_NY	>Erichthodes_antonina_DQ338935_NY	>Erichthodes_antonina_DQ338653_NY
>Erites_argentina_EU528321_NY	>Erites_argentina_EU528298_NY	>Erites_argentina_EU528277_NY
>Eroessa_chiliensis_AY954575_PI	>Eroessa_chiliensis_AY870554_PI	>Eroessa_chiliensis_AY954605_PI
>Erycinidia_gracilis_GQ357194_NY	>Erycinidia_gracilis_GQ357264_NY	>Erycinidia_gracilis_GQ357328_NY
>Erycinidia_virgo_GQ357195_NY	>Erycinidia_virgo_GQ357265_NY	>Erycinidia_virgo_GQ357329_NY
>Erynnis_tristis_AF170858_HE	>Erynnis_tristis_AF173397_HE	>Erynnis_tristis_EU442858_HE
>Estigmene_acrea_EU119586_AR	>Estigmene_acrea_EU333578	>Estigmene_acrea_EU333647_AR
>Etcheverrius_chiliensis_DQ338836_NY	>Etcheverrius_chiliensis_DQ338987_NY	>Etcheverrius_chiliensis_DQ338700_NY
>Eteona_tisiphone_DQ338849_NY	>Eteona_tisiphone_DQ338999_NY	>Eteona_tisiphone_DQ338711_NY
>Ethope_noirei_DQ338773_NY	>Ethope_noirei_DQ338915_NY	>Ethope_noirei_DQ338622_NY
>Eucheira_socialis_DQ082766_PI	>Eucheira_socialis_AY870535_PI	>Eucheira_socialis_DQ082815_PI
>Euglyphis_carola_BLPCK027-08_LA	>Euglyphis_carola_BLPCK027-08_LA	>Euglyphis_carola_BLPCK027-08_LA
>Euglyphis_rundala_BLPCK032-08_LA	>Euglyphis_rundala_BLPCK032-08_LA	>Eugylphis_rundala_BLPCK032-08_LA
>Euphaedra_herberti_AY218241_NY	>Euphaedra_herberti_AY218261_NY	>Euphaedra_herberti_AY218279_NY
>Euphydryas_aurinia_FJ663557_NY	>Euphydryas_aurinia_AY788743_NY	>Euphydryas_aurinia_AY788504_NY
>Euphydryas_chalcedona_AF187752_NY	>Euphydryas_chalcedona_AY788744_NY	>Euphydryas_chalcedona_AY788505_NY
>Euphydryas_desfontainii_AY090226_NY	>Euphydryas_desfontainii_AY090193_NY	>Euphydryas_desfontainii_AY090159_NY
>Euphydryas_editha_AF187765_NY	>Euphydryas_editha_AY788745_NY	>Euphydryas_editha_AY788506_NY
>Euphydryas_gillettii_AF187771_NY	>Euphydryas_gillettii_AY788746_NY	>Euphydryas_gillettii_AY788507_NY
>Euphydryas_phaeton_AF187797_NY	>Euphydryas_phaeton_AY788747_NY	>Euphydryas_phaeton_AY788508_NY
>Euploea_camaralzeman_AY090205_NY	>Euploea_camaralzeman_AY090171_NY	>Euploea_camaralzeman_AY090138_NY
>Euproserpinus_phaeton_FJ001492_SP	>Euproserpinus_phaeton_EU479279_SP	>Euproserpinus_phaeton_FJ001558_SP
>Euptoieta_claudia_DQ922864_NY	>Euptoieta_claudia_DQ922896_NY	>Euptoieta_claudia_DQ922832_NY
>Euptoieta_hegesia_DQ922865_NY	>Euptoieta_hegesia_DQ922897_NY	>Euptoieta_hegesia_DQ922833_NY
>Euptychia_enyo_GQ357205_NY	>Euptychia_enyo_GQ357275_NY	>Euptychia_enyo_GQ357339_NY
>Euptychia_pronophila_DQ338797_NY	>Euptychia_pronophila_DQ338941_NY	>Euptychia_pronophila_DQ338658_NY
>Euptychoides_castrensis_DQ338798_NY	>Euptychoides_castrensis_DQ338942_NY	>Euptychoides_castrensis_DQ338659_NY
>Eupyrrhoglossum_sagra_DQ276205_SP	>Eupyrrhoglossum_sagra_EU479280_SP	>Eupyrrhoglossum_sagra_EU479494_SP
>Eurema_hecabe_AB277616_PI	>Eurema_hecabe_AB194749_PI	>Eurema_hecabe_DQ018876_PI
>Eurema_mexicana_AY954568_PI	>Eurema_mexicana_AY870563_PI	>Eurema_mexicana_AY954598_PI
>Eurytela_dryope_AY218242_NY	>Eurytela_dryope_AY218262_NY	>Eurytela_dryope_AY218280_NY
>Eurytides_marcellus_AF044022_PA	>Eurytides_marcellus_AF044815_PA	>Eurytides_marcellus_DQ351128_PA
>Euselasia_orfita_DQ018951_RI	>Euselasia_orfita_DQ018918_RI	>Euselasia_orfita_DQ018889_RI
>Euxanthe_crossleyi_GQ256885_NY	>Euxanthe_crossleyi_GQ257001_NY	>Euxanthe_crossleyi_GQ256755_NY
>Euxanthe_eurinome_EU141357_NY	>Euxanthe_eurinome_EU136664_NY	>Euxanthe_eurinome_EU141238_NY
>Euxanthe_madagascariensis_GQ256886_NY	>Euxanthe_madagascariensis_GQ257002_NY	>Euxanthe_madagascariensis_GQ256756_NY
>Euxanthe_trajanus_GQ256888_NY	>Euxanthe_trajanus_GQ257003_NY	>Euxanthe_trajanus_GQ256757_NY
>Faunis_menado_DQ338748_NY	>Faunis_menado_DQ338888_NY	>Faunis_menado_DQ338605_NY
>Foetterleia_schreineri_DQ338590_NY	>Foetterleia_schreineri_DQ339000_NY	>Foetterleia_schreineri_DQ338712_NY
>Forbestra_equicola_EU068960_NY	>Forbestra_equicola_EU069136_NY	>Forbestra_equicola_DQ175493_NY
>Forsterinaria_boliviana_AY508545_NY	>Forsterinaria_boliviana_AY509071_NY	>Forsterinaria_boliviana_DQ338660_NY
>Fountainea_ryphea_GQ256890_NY	>Fountainea_ryphea_GQ257004_NY	>Fountainea_ryphea_GQ256758_NY
>Geitoneura_acantha_DQ338824_NY	>Geitoneura_acantha_DQ338972_NY	>Geitoneura_acantha_DQ338690_NY
>Geitoneura_klugii_GQ357196_NY	>Geitoneura_klugii_GQ357266_NY	>Geitoneura_klugii_GQ357330_NY
>Geitoneura_minyas_GQ357197_NY	>Geitoneura_minyas_GQ357267_NY	>Geitoneura_minyas_GQ357331_NY
>Glyphodes_actorionalis_AB158242_CR	>Glyphodes_actorionalis_AB158391_CR	>Glyphodes_actorionalis_AB257147_CR
>Glyphodes_apiospila_AB158230_CR	>Glyphodes_apiospila_AB158379_CR	>Glyphodes_apiospila_AB257140_CR
>Glyphodes_bicolor_AB158233_CR	>Glyphodes_bicolor_AB158382_CR	>Glyphodes_bicolor_AB257144_CR
>Glyphodes_bivitralis_AB158243_CR	>Glyphodes_bivitralis_AB158392_CR	>Glyphodes_bivitralis_AB257146_CR
>Glyphodes_caesalis_AB158234_CR	>Glyphodes_caesalis_AB158383_CR	>Glyphodes_caesalis_AB257149_CR
>Glyphodes_conjunctalis_AB158232_CR	>Glyphodes_conjunctalis_AB158381_CR	>Glyphodes_conjunctalis_AB257142_CR
>Glyphodes_cosmarcha_AB158239_CR	>Glyphodes_cosmarcha_AB158388_CR	>Glyphodes_cosmarcha_AB257150_CR
>Glyphodes_doleschalii_AB158244_CR	>Glyphodes_doleschalii_AB158393_CR	>Glyphodes_doleschalii_AB257145_CR
>Glyphodes_flavizonalis_AB158229_CR	>Glyphodes_flavizonalis_AB158378_CR	>Glyphodes_flavizonalis_AB257141_CR
>Glyphodes_margaritaria_AB158237_CR	>Glyphodes_margaritaria_AB158386_CR	>Glyphodes_margaritaria_AB257153_CR
>Glyphodes_multilinealis_AB158241_CR	>Glyphodes_multilinealis_AB158390_CR	>Glyphodes_multilinealis_AB257151_CR
>Glyphodes_onychinalis_AB158231_CR	>Glyphodes_onychinalis_AB158380_CR	>Glyphodes_onychinalis_AB257143_CR
>Glyphodes_pulverulentalis_AB158236_CR	>Glyphodes_pulverulentalis_AB158385_CR	>Glyphodes_pulverulentalis_AB257148_CR
>Glyphodes_stolalis_AB158240_CR	>Glyphodes_stolalis_AB158389_CR	>Glyphodes_stolalis_AB257152_CR
>Gnathotriche_exclamationis_AY788629_NY	>Gnathotriche_exclamationis_AY788748_NY	>Gnathotriche_exclamationis_AY788509_NY
>Gnathotriche_mundina_EF493927_NY	>Gnathotriche_mundina_EF493975_NY	>Gnathotriche_mundina_EF493868_NY
>Gnophodes_chelys_DQ338759_NY	>Gnophodes_chelys_DQ338899_NY	>Gnophodes_chelys_DQ338626_NY
>Godartiana_muscosa_DQ338582_NY	>Godartiana_muscosa_DQ338944_NY	>Godartiana_muscosa_DQ338661_NY
>Godyris_zavaleta_DQ069235_NY	>Godyris_zavaleta_DQ073027_NY	>Godyris_zavaleta_DQ073011_NY
>Gorgythion_begga_DQ292556_HE	>Gorgythion_begga_EU364152_HE	>Gorgythion_begga_EU363959_HE
>Grammia_anna_EU119600_AR	>Grammia_anna_EU333579	>Grammia_anna_EU333642
>Grammia_celia_EU119605_AR	>Grammia_celia_EU333580	>Grammia_celia_EU333641
>Grammia_virgo_F549621_AR	>Grammia_virgo_EU333581	>Grammia_virgo_EU333643
>Grammia_virguncula_F549620_AR	>Grammia_virguncula_EU333582	>Grammia_virguncula_EU333644
>Graphium_agamemnon_AF170874_PA	>Graphium_agamemnon_AF173414_PA	>Graphium_agamemnon_AY569046_PA
>Greta_hermana_DQ069236_NY	>Greta_hermana_DQ073028_NY	>Greta_hermana_DQ073012_NY
>Greta_oto_AY090206_NY	>Greta_oto_AY090172_NY	>Greta_oto_AY090139_NY
>Haematopis_grataria_EU443364_GE	>Haematopis_grataria_EU443301_GE	>Haematopis_grataria_EU443321_GE
>Haetera_piera_AY508518_NY	>Haetera_piera_AY509046_NY	>Haetera_piera_AF246549_NY
>Hallelesis_halyma_DQ338763_NY	>Hallelesis_halyma_DQ338903_NY	>Hallelesis_halyma_DQ338630_NY
>Halysidota_tessellaris_Y165683_AR	>Halysidota_tessellaris_EU333589	>Halysidota_tessellaris_EU333638
>Hamadryas_februa_AY090216_NY	>Hamadryas_februa_AY090182_NY	>Hamadryas_februa_AY090149_NY
>Hamearis_lucina_DQ018953_RI	>Hamearis_lucina_DQ018920_RI	>Hamearis_lucina_DQ018890_RI
>Haploa_lecontei_EU119589_AR	>Haploa_lecontei_EU333586	>Haploa_lecontei_EU333637
>Harjesia_blanda_DQ338800_NY	>Harjesia_blanda_DQ338945_NY	>Harjesia_blanda_DQ338662_NY
>Harsiesis_hygea_GQ357198_NY	>Harsiesis_hygea_GQ357268_NY	>Harsiesis_hygea_GQ357332_NY
>Heliconius_erato_EU330441_NY	>Heliconius_erato_AF454816_NY	>Heliconius_erato_AF014126_NY
>Heliconius_ethilla_AM709825_NY	>Heliconius_ethilla_AY747919_NY	>Heliconius_ethilla_AF169898_NY
>Heliconius_hecale_AM709824_NY	>Heliconius_hecale_AF454817_NY	>Heliconius_hecale_AY090135_NY
>Heliconius_numata_AM709823_NY	>Heliconius_numata_AY747948_NY	>Heliconius_numata_AF169875_NY
>Hemaris_diffinis_EU646618_SP	>Hemaris_diffinis_EU479283_SP	>Hemaris_diffinis_EU479497_SP
>Hemeroplanes_ornatus_DQ276233_SP	>Hemeroplanes_ornatus_EU479284_SP	>Hemeroplanes_ornatus_EU479498_SP
>Henotesia_simonsii_DQ338764_NY	>Henotesia_simonsii_DQ338904_NY	>Henotesia_simonsii_DQ338631_NY
>Heraclides_cresphontes_BLPAB447-06_PA	>Heraclides_cresphontes_BLPAB447-06_PA	>Heraclides_cresphontes_BLPAB447-06_PA
>Hermeuptychia_hermes_GQ357207_NY	>Hermeuptychia_hermes_GQ357276_NY	>Hermeuptychia_hermes_GQ357340_NY
>Hesperocharis_crocea_AY954576_PI	>Hesperocharis_crocea_AY870555_PI	>Hesperocharis_crocea_AY954606_PI
>Heteronympha_merope_EU920736_NY	>Heteronympha_merope_EU920770_NY	>Heteronympha_merope_EU920802_NY
>Heteropsis_exocellata_FJ666690_NY	>Heteropsis_exocellata_FJ666597_NY	>Heteropsis_exocellata_FJ666720_NY
>Heteropsis_pauper_FJ666611_NY	>Heteropsis_pauper_FJ666600_NY	>Heteropsis_pauper_FJ666723_NY
>Heteropsis_turbata_FJ666705_NY	>Heteropsis_turbata_FJ666603_NY	>Heteropsis_turbata_FJ666726_NY
>Higginsius_fasciata_AY788630_NY	>Higginsius_fasciata_AY788749_NY	>Higginsius_fasciata_AY788510_NY
>Hipparchia_semele_DQ338868_NY	>Hipparchia_semele_DQ339023_NY	>Hipparchia_semele_DQ338732_NY
>Hipparchia_statilinus_DQ338596_NY	>Hipparchia_statilinus_DQ339024_NY	>Hipparchia_statilinus_DQ338733_NY
>Historis_acheronta_AY788631_NY	>Historis_acheronta_AY788750_NY	>Historis_acheronta_AY788511_NY
>Historis_odius_AY788632_NY	>Historis_odius_AY788751_NY	>Historis_odius_AY788512_NY
>Hyalophora_cecropia_AY165720_SA	>Hyalophora_cecropia_AF015077_SA	>Hyalophora_cecropia_EU033090_SA
>Hyalyris_antea_DQ069237_NY	>Hyalyris_antea_DQ177948_NY	>Hyalyris_antea_DQ073013_NY
>Hyantis_hodeva_EU528322_NY	>Hyantis_hodeva_EU528299_NY	>Hyantis_hodeva_EU528278_NY
>Hyblaea_puera_AY847953_HY	>Hyblaea_puera_AY575215_HY	>Hyblaea_puera_AY572238_HY
>Hydriomena_impluviata_EU443350_GE	>Hydriomena_impluviata_EU443288_GE	>Hydriomena_impluviata_EU443309_GE
>Hylephila_phyleus_AF170859_HE	>Hylephila_phyleus_EU364262_HE	>Hylephila_phyleus_EU364062_HE
>Hyles_annei_AJ749429_SP	>Hyles_annei_FN392906_SP	>Hyles_annei_FN393413_SP
>Hyles_euphorbiae_AJ749467_SP	>Hyles_euphorbiae_FN392924_SP	>Hyles_euphorbiae_FN393414_SP
>Hyles_hippophaes_AJ749452_SP	>Hyles_hippophaes_EU479287_SP	>Hyles_hippophaes_EU479499_SP
>Hyles_lineata_AJ749435_SP	>Hyles_lineata_AF234567_SP	>Hyles_lineata_EU479500_SP
>Hyles_livornicoides_AJ749440_SP	>Hyles_livornicoides_FN392951_SP	>Hyles_livornicoides_FN393415_SP
>Hypanartia_bella_AY788638_NY	>Hypanartia_bella_AY788757_NY	>Hypanartia_bella_AF246590_NY
>Hypanartia_charon_AY788639_NY	>Hypanartia_charon_AY788758_NY	>Hypanartia_charon_AY788518_NY
>Hypanartia_kefersteini_AY788640_NY	>Hypanartia_kefersteini_AY788759_NY	>Hypanartia_kefersteini_AY788519_NY
>Hypanartia_lindigii_AY248781_NY	>Hypanartia_lindigii_AY248806_NY	>Hypanartia_lindigii_AF412759_NY
>Hypanartia_paullus_EU141365_NY	>Hypanartia_paullus_EU136672_NY	>Hypanartia_paullus_EU141246_NY
>Hypermnestra_helios_EF473829_PA	>Hypermnestra_helios_DQ351106_PA	>Hypermnestra_helios_DQ351131_PA
>Hyphantria_cunea_Q116183_AR	>Hyphantria_cunea_EU333584	>Hyphantria_cunea_EU333645
>Hypna_clytemnestra_DQ338574_NY	>Hypna_clytemnestra_DQ338882_NY	>Hypna_clytemnestra_AF246557_NY
>Hypoleria_lavinia_EU068796_NY	>Hypoleria_lavinia_EU069151_NY	>Hypoleria_lavinia_DQ175500_NY
>Hypolimnas_alimena_AY788633_NY	>Hypolimnas_alimena_AY788752_NY	>Hypolimnas_alimena_AY788513_NY
>Hypolimnas_anthedon_AY788634_NY	>Hypolimnas_anthedon_AY788753_NY	>Hypolimnas_anthedon_AY788514_NY
>Hypolimnas_bolina_AJ844898_NY	>Hypolimnas_bolina_AY090190_NY	>Hypolimnas_bolina_AF412775_NY
>Hypolimnas_misippus_EU368161_NY	>Hypolimnas_misippus_AY788754_NY	>Hypolimnas_misippus_AF233560_NY
>Hypolimnas_pandarus_AY788636_NY	>Hypolimnas_pandarus_AY788755_NY	>Hypolimnas_pandarus_AY788516_NY
>Hypolimnas_usambara_AY788637_NY	>Hypolimnas_usambara_AY788756_NY	>Hypolimnas_usambara_AY788517_NY
>Hyponephele_cadusina_FJ663611_NY	>Hyponephele_cadusia_DQ338989_NY	>Hyponephele_cadusia_DQ338702_NY
>Hypoprepia_fucosa_F549615_AR	>Hypoprepia_fucosa_EU333585	>Hypoprepia_fucosa_EU333629
>Hypoprepia_miniata_F549614_AR	>Hypoprepia_miniata_EU333587	>Hypoprepia_miniata_EU333630
>Hyposcada_anchiala_EU068799_NY	>Hyposcada_anchiala_EU069153_NY	>Hyposcada_anchiala_DQ085433_NY
>Hyposcada_illinissa_EU068963_NY	>Hyposcada_illinissa_EU069155_NY	>Hyposcada_illinissa_DQ143821_NY
>Hyposcada_kena_EU069050_NY	>Hyposcada_kena_EU069159_NY	>Hyposcada_kena_DQ143825_NY
>Ianussiusa_maso_DQ338783_NY	>Ianussiusa_maso_DQ338926_NY	>Ianussiusa_maso_DQ338643_NY
>Idaea_aversata_EU443357_GE	>Idaea_aversata_EU443294_GE	>Idaea_aversata_EU443315_GE
>Idaea_straminata_EU443356_GE	>Idaea_straminata_Y948507_GE	>Idaea_straminata_Y948534_GE
>Inachis_io_AY248785_NY	>Inachis_io_AY248810_NY	>Inachis_io_AF412766_NY
>Iphiclides_podalirius_AF170873_PA	>Iphiclides_podalirius_AF173413_PA	>Iphiclides_podalirius_DQ351129_PA
>Isognathus_rimosus_DQ276240_SP	>Isognathus_rimosus_EU479289_SP	>Isognathus_rimosus_EU479501_SP
>Isoteinon_lamprospilus_AB192499_HE	>Isoteinon_lamprospilus_EU364211_HE	>Isoteinon_lamprospilus_EU364016_HE
>Issoria_eugenia_DQ922857_NY	>Issoria_eugenia_DQ922889_NY	>Issoria_eugenia_DQ922825_NY
>Issoria_hanningtoni_DQ922856_NY	>Issoria_hanningtoni_DQ922888_NY	>Issoria_hanningtoni_DQ922824_NY
>Issoria_lathonia_DQ922854_NY	>Issoria_lathonia_DQ922886_NY	>Issoria_lathonia_DQ922822_NY
>Issoria_smaragdifera_DQ922855_NY	>Issoria_smaragdifera_DQ922887_NY	>Issoria_smaragdifera_DQ922823_NY
>Ixias_pyrene_AY954572_PI	>Ixias_pyrene_AY870552_PI	>Ixias_pyrene_AY954602_PI
>Jalmenus_daemeli_DQ456498_LY	>Jalmenus_daemeli_DQ456577_LY	>Jalmenus_daemli_AF233554_LY
>Janatella_fellula_EF493947_NY	>Janatella_fellula_EF493997_NY	>Janatella_fellula_EF493890_NY
>Janatella_hera_EF493973_NY	>Janatella_hera_EF494032_NY	>Janatella_hera_EF493925_NY
>Janatella_leucodesma_AY788641_NY	>Janatella_leucodesma_AY788761_NY	>Janatella_leucodesma_AY788521_NY
>Junonia_almana_EU053287_NY	>Junonia_almana_EU053323_NY	>Junonia_almana_EU053360_NY
>Junonia_ansorgei_EU053290_NY	>Junonia_ansorgei_EU053326_NY	>Junonia_ansorgei_EU053363_NY
>Junonia_artaxia_AY788642_NY	>Junonia_artaxia_AY788762_NY	>Junonia_artaxia_AY788522_NY
>Junonia_atlites_EU053291_NY	>Junonia_atlites_EU053327_NY	>Junonia_atlites_EU053364_NY
>Junonia_coenia_AY248777_NY	>Junonia_coenia_AY248801_NY	>Junonia_coenia_AF246570_NY
>Junonia_cymodoce_AY788652_NY	>Junonia_cymodoce_AY788771_NY	>Junonia_cymodoce_AY788531_NY
>Junonia_erigone_AY788644_NY	>Junonia_erigone_AY788763_NY	>Junonia_erigone_AY788523_NY
>Junonia_evarete_EU053295_NY	>Junonia_evarete_EU053332_NY	>Junonia_evarete_EU053369_NY
>Junonia_genoveva_EU053300_NY	>Junonia_genoveva_EU053337_NY	>Junonia_genoveva_EU053374_NY
>Junonia_gregorii_EU053301_NY	>Junonia_gregorii_EU053338_NY	>Junonia_gregorii_EU053375_NY
>Junonia_hedonia_EU053302_NY	>Junonia_hedonia_EU053339_NY	>Junonia_hedonia_EU053376_NY
>Junonia_hierta_EU053304_NY	>Junonia_hierta_EU053341_NY	>Junonia_hierta_EU053378_NY
>Junonia_iphita_AY090225_NY	>Junonia_iphita_AY090191_NY	>Junonia_iphita_AF246593_NY
>Junonia_lemonias_EU053308_NY	>Junonia_lemonias_EU053345_NY	>Junonia_lemonias_EU053382_NY
>Junonia_natalica_AY788645_NY	>Junonia_natalica_AY788764_NY	>Junonia_natalica_AY788524_NY
>Junonia_oenone_AY788646_NY	>Junonia_oenone_AY788765_NY	>Junonia_oenone_AY788525_NY
>Junonia_orithya_EU053314_NY	>Junonia_orithya_EU053351_NY	>Junonia_orithya_EU053388_NY
>Junonia_sophia_AY788647_NY	>Junonia_sophia_AY788766_NY	>Junonia_sophia_AY788526_NY
>Junonia_terea_AY788648_NY	>Junonia_terea_AY788767_NY	>Junonia_terea_AY788527_NY
>Junonia_touhilimasa_AY788649_NY	>Junonia_touhilimasa_AY788768_NY	>Junonia_touhilimasa_AY788528_NY
>Junonia_villida_EU053321_NY	>Junonia_villida_EU053358_NY	>Junonia_villida_EU053395_NY
>Junonia_westermanni_EU053319_NY	>Junonia_westermanni_EU053356_NY	>Junonia_westermanni_EU053393_NY
>Kallima_inachus_AY788650_NY	>Kallima_inachus_AY788769_NY	>Kallima_inachus_AY788529_NY
>Kallima_paralekta_AY090229_NY	>Kallima_paralekta_AY090197_NY	>Kallima_paralekta_AY090163_NY
>Kallimoides_rumia_AY788651_NY	>Kallimoides_rumia_AY788770_NY	>Kallimoides_rumia_AY788530_NY
>Kaniska_canace_AY248792_NY	>Kaniska_canace_AY248817_NY	>Kaniska_canace_AF412773_NY
>Karanasa_bolorica_GQ357246_NY	>Karanasa_bolorica_GQ357312_NY	>Karanasa_bolorica_GQ357380_NY
>Karanasa_pamira_DQ338869_NY	>Karanasa_pamira_DQ339025_NY	>Karanasa_pamira_DQ338734_NY
>Kirinia_climene_GQ357184_NY	>Kirinia_climene_GQ357252_NY	>Kirinia_climene_GQ357318_NY
>Kirinia_roxelana_DQ176348_NY	>Kirinia_roxelana_DQ338908_NY	>Kirinia_roxelana_DQ176325_NY
>Kloneus_babayaga_DQ276249_SP	>Kloneus_babayaga_EU479292_SP	>Kloneus_babayaga_EU479504_SP
>Lasiophila_cirta_DQ338851_NY	>Lasiophila_cirta_DQ339002_NY	>Lasiophila_cirta_DQ338714_NY
>Leodonta_tellane_DQ082764_PI	>Leodonta_tellane_AY870537_PI	>Leodonta_tellane_DQ082813_PI
>Leptidea_sinapis_AY954565_PI	>Leptidea_sinapis_AY870573_PI	>Leptidea_sinapis_AY954595_PI
>Leptosia_nina_AY954586_PI	>Leptosia_nina_AY870519_PI	>Leptosia_nina_AY954616_PI
>Lethe_mekara_AY508550_NY	>Lethe_mekara_AY509076_NY	>Lethe_mekara_AF246596_NY
>Lethe_minerva_DQ338768_NY	>Lethe_minerva_DQ338909_NY	>Lethe_minerva_DQ338616_NY
>Leuciacria_acuta_DQ082761_PI	>Leuciacria_acuta_AY870591_PI	>Leuciacria_acuta_DQ082809_PI
>Leuciacria_olivei_DQ082762_PI	>Leuciacria_olivei_AY870592_PI	>Leuciacria_olivei_DQ082810_PI
>Libythea_celtis_AY090198_NY	>Libythea_celtis_AY090164_NY	>Libythea_celtis_AY090131_NY
>Limenitis_hybrid_EU098155_NY	>Limenitis_hybrid_EU098232_NY	>Limenitis_hybrid_EU098246_NY
>Liphyra_brassolis_DQ018940_LY	>Liphyra_brassolis_DQ018907_LY	>Liphyra_brassolis_AF233551_LY
>Lopinga_achine_DQ176349_NY	>Lopinga_achine_DQ338910_NY	>Lopinga_achine_DQ176329_NY
>Loxerebia_saxicola_GQ357214_NY	>Loxerebia_saxicola_GQ357283_NY	>Loxerebia_saxicola_GQ357347_NY
>Lucia_limbaria_DQ018944_LY	>Lucia_limbaria_DQ018911_LY	>Lucia_limbaria_DQ018882_LY
>Luehdorfia_japonica_EF473828_PA	>Luehdorfia_japonica_AF173407_PA	>Luehdorfia_japonica_DQ351138_PA
>Lycaena_helloides_AY954562_LY	>Lycaena_helloides_DQ018915_LY	>Lycaena_helloides_DQ018886_LY
>Lyela_myops_EU920741_NY	>Lyela_myops_EU920774_NY	>Lyela_myops_EU920805_NY
>Lymanopoda_caudalis_GQ357232_NY	>Lymanopoda_caudalis_GQ357298_NY	>Lymanopoda_caudalis_GQ357365_NY
>Lymanopoda_rana_DQ338853_NY	>Lymanopoda_rana_DQ339004_NY	>Lymanopoda_rana_DQ338715_NY
>Lymantria_dispar_DQ116185_LM	>Lymantria_dispar_EU333599_LM	>Lymantria_dispar_EU333627_LM
>Lythria_cruentaria_EU443365_GE	>Lythria_cruentaria_EU443302_GE	>Lythria_cruentaria_EU443322_GE
>Lythria_purpuraria_EU443367_GE	>Lythria_purpuraria_EU443304_GE	>Lythria_purpuraria_EU443324_GE
>Lythria_sanguinaria_EU443366_GE	>Lythria_sanguinaria_EU443303_GE	>Lythria_sanguinaria_EU443323_GE
>Macrosoma rubedinaria_BLPCK030-08_HD	>Macrosoma_rubedinaria_BLPCK030-08_HE	>Macrosoma_rubedinaria_BLPCK030-08_HD
>Macrosoma_coniferaDHJ02_BLPCK031-08_HD	>Macrosoma_coniferaDHJ02_BLPCK031-08_HE	>Macrosoma_coniferaDHJ02_BLPCK031-08_HD
>Macrosoma_tipulata_EU141362_HD	>Macrosoma_tipulata_EU136669_HD	>Macrosoma_tipulata_EU141243_HD
>Madoryx_plutonius_DQ276254_SP	>Madoryx_plutonius_EU479297_SP	>Madoryx_plutonius_EU479510_SP
>Mallika_jacksoni_AY788653_NY	>Mallika_jacksoni_AY788772_NY	>Mallika_jacksoni_AY788532_NY
>Manataria_maculata_AY218244_NY	>Manataria_maculata_AY218264_NY	>Manataria_maculata_AY218282_NY
>Manduca_florestan_DQ276283_SP	>Manduca_florestan_EU479298_SP	>Manduca_florestan_EU479511_SP
>Manduca_muscosa_DQ276309_SP	>Manduca_muscosa_EU479299_SP	>Manduca_muscosa_EU479512_SP
>Manduca_sexta_EU286785_SP	>Manduca_sexta_AF234571_SP	>Manduca_sexta_EU033109_SP
>Manerebia_cyclopina_DQ338785_NY	>Manerebia_cyclopina_DQ338928_NY	>Manerebia_cyclopina_DQ338645_NY
>Manerebia_indirena_DQ338786_NY	>Manerebia_indirena_DQ338929_NY	>Manerebia_indirena_DQ338646_NY
>Manerebia_lisa_GQ357233_NY	>Manerebia_lisa_GQ357299_NY	>Manerebia_lisa_GQ357366_NY
>Maniola_jurtina_AY090214_NY	>Maniola_jurtina_AY090180_NY	>Maniola_jurtina_AY090147_NY
>Marpesia_chiron_AY788603_NY	>Marpesia_chiron_AY788705_NY	>Marpesia_chiron_AY788467_NY
>Marpesia_eleuchea_EU141363_NY	>Marpesia_eleuchea_EU136670_NY	>Marpesia_eleuchea_EU141244_NY
>Marpesia_orsilochus_AY788604_NY	>Marpesia_orsilochus_AY788706_NY	>Marpesia_orsilochus_AF246532_NY
>Mazia_amazonica_AY788654_NY	>Mazia_amazonica_AY788773_NY	>Mazia_amazonica_AY788533_NY
>Mechanitis_polymnia_EU068966_NY	>Mechanitis_polymnia_EU069198_NY	>Mechanitis_polymnia_DQ175508_NY
>Megisto_cymela_AY508558_NY	>Megisto_cymela_AY509084_NY	>Megisto_cymela_AF246547_NY
>Melanargia_galathea_FJ663761_NY	>Melanargia_galathea_DQ338993_NY	>Melanargia_galathea_DQ338706_NY
>Melanargia_hylata_DQ338844_NY	>Melanargia_hylata_DQ338994_NY	>Melanargia_hylata_DQ338707_NY
>Melanargia_lachesis_GQ357222_NY	>Melanargia_lachesis_GQ357289_NY	>Melanargia_lachesis_GQ357354_NY
>Melanargia_russiae_FJ663767_NY	>Melanargia_russiae_DQ338995_NY	>Melanargia_russiae_DQ338708_NY
>Melanitis_leda_AY090207_NY	>Melanitis_leda_AY509086_NY	>Melanitis_leda_AF246578_NY
>Melete_lycimnia_DQ082800_PI	>Melete_lycimnia_AY870530_PI	>Melete_lycimnia_DQ082811_PI
>Melinaea_menophilus_EU068867_NY	>Melinaea_menophilus_EU069202_NY	>Melinaea_menophilus_DQ085437_NY
>Melitaea_acraeina_FJ462229_NY	>Melitaea_acraeina_FJ462289_NY	>Melitaea_acraeina_FJ462164_NY
>Melitaea_aetherie_FJ462230_NY	>Melitaea_aetherie_FJ462290_NY	>Melitaea_aetherie_FJ462165_NY
>Melitaea_ala_FJ462231_NY	>Melitaea_ala_FJ462291_NY	>Melitaea_ala_FJ462166_NY
>Melitaea_ambrisia_FJ462232_NY	>Melitaea_ambrisia_FJ462293_NY	>Melitaea_ambrisia_FJ462168_NY
>Melitaea_athene_FJ663782_NY	>Melitaea_athene_FJ462298_NY	>Melitaea_athene_FJ462172_NY
>Melitaea_bellona_FJ462236_NY	>Melitaea_bellona_FJ462301_NY	>Melitaea_bellona_FJ462174_NY
>Melitaea_britomartis_AY788655_NY	>Melitaea_britomartis_FJ462302_NY	>Melitaea_britomartis_FJ462175_NY
>Melitaea_cassandra_FJ462237_NY	>Melitaea_cassandra_FJ462303_NY	>Melitaea_cassandra_FJ462176_NY
>Melitaea_casta_FJ462238_NY	>Melitaea_casta_FJ462304_NY	>Melitaea_casta_FJ462177_NY
>Melitaea_caucasogenita_FJ462239_NY	>Melitaea_caucasogenita_FJ462305_NY	>Melitaea_caucasogenita_FJ462178_NY
>Melitaea_centralasiae_FJ462241_NY	>Melitaea_centralasiae_FJ462307_NY	>Melitaea_centralasiae_FJ462180_NY
>Melitaea_chitralensis_FJ462242_NY	>Melitaea_chitralensis_FJ462308_NY	>Melitaea_chitralensis_FJ462181_NY
>Melitaea_collina_FJ462244_NY	>Melitaea_collina_FJ462311_NY	>Melitaea_collina_FJ462183_NY
>Melitaea_consulis_FJ462245_NY	>Melitaea_consulis_FJ462312_NY	>Melitaea_consulis_FJ462184_NY
>Melitaea_deserticola_FJ462248_NY	>Melitaea_deserticola_FJ462315_NY	>Melitaea_deserticola_FJ462187_NY
>Melitaea_didyma_AF153927_NY	>Melitaea_didyma_FJ462318_NY	>Melitaea_didyma_FJ462192_NY
>Melitaea_didymoides_AF187762_NY	>Melitaea_didymoides_FJ462323_NY	>Melitaea_didymoides_FJ462195_NY
>Melitaea_elisabethae_FJ462255_NY	>Melitaea_elisabethae_FJ462324_NY	>Melitaea_elisabethae_FJ462196_NY
>Melitaea_enarea_FJ462256_NY	>Melitaea_enarea_FJ462325_NY	>Melitaea_enarea_FJ462197_NY
>Melitaea_fergana_FJ462257_NY	>Melitaea_fergana_FJ462326_NY	>Melitaea_fergana_FJ462198_NY
>Melitaea_infernalis_FJ462259_NY	>Melitaea_infernalis_FJ462327_NY	>Melitaea_infernalis_FJ462199_NY
>Melitaea_interrupta_FJ462260_NY	>Melitaea_interrupta_FJ462328_NY	>Melitaea_interrupta_FJ462200_NY
>Melitaea_latonigena_FJ462261_NY	>Melitaea_latonigena_FJ462329_NY	>Melitaea_latonigena_FJ462201_NY
>Melitaea_ludmilla_FJ462263_NY	>Melitaea_ludmilla_FJ462331_NY	>Melitaea_ludmilla_FJ462203_NY
>Melitaea_lunalata_FJ462265_NY	>Melitaea_lunalata_FJ462333_NY	>Melitaea_lunalata_FJ462205_NY
>Melitaea_lutko_FJ462264_NY	>Melitaea_lutko_FJ462332_NY	>Melitaea_lutko_FJ462204_NY
>Melitaea_menetriesi_FJ462267_NY	>Melitaea_menetriesi_FJ462335_NY	>Melitaea_menetriesi_FJ462207_NY
>Melitaea_minerva_FJ462268_NY	>Melitaea_minerva_FJ462336_NY	>Melitaea_minerva_FJ462208_NY
>Melitaea_ninae_FJ462269_NY	>Melitaea_ninae_FJ462337_NY	>Melitaea_ninae_FJ462209_NY
>Melitaea_pallas_FJ462270_NY	>Melitaea_pallas_FJ462338_NY	>Melitaea_pallas_FJ462210_NY
>Melitaea_parthenoides_FJ462271_NY	>Melitaea_parthenoides_FJ462339_NY	>Melitaea_parthenoides_FJ462211_NY
>Melitaea_plotina_FJ462277_NY	>Melitaea_plotina_FJ462345_NY	>Melitaea_plotina_FJ462217_NY
>Melitaea_protomedia_FJ462278_NY	>Melitaea_protomedia_FJ462346_NY	>Melitaea_protomedia_FJ462218_NY
>Melitaea_romanovi_FJ462280_NY	>Melitaea_romanovi_FJ462348_NY	>Melitaea_romanovi_FJ462220_NY
>Melitaea_saxatilis_FJ462281_NY	>Melitaea_saxatilis_FJ462349_NY	>Melitaea_saxatilis_FJ462221_NY
>Melitaea_scotosia_EF683669_NY	>Melitaea_scotosia_EF683663_NY	>Melitaea_scotosia_AY788540_NY
>Melitaea_shandura_FJ462282_NY	>Melitaea_shandura_FJ462350_NY	>Melitaea_shandura_FJ462222_NY
>Melitaea_sibina_FJ462283_NY	>Melitaea_sibina_FJ462351_NY	>Melitaea_sibina_FJ462223_NY
>Melitaea_solona_FJ462284_NY	>Melitaea_solona_FJ462352_NY	>Melitaea_solona_FJ462224_NY
>Melitaea_sultanensis_FJ462285_NY	>Melitaea_sultanensis_FJ462353_NY	>Melitaea_sultanensis_FJ462225_NY
>Melitaea_wiltshirei_FJ462288_NY	>Melitaea_wiltshirei_FJ462357_NY	>Melitaea_wiltshirei_FJ462228_NY
>Memphis_appias_DQ338575_NY	>Memphis_appias_DQ338883_NY	>Memphis_appias_DQ338601_NY
>Mesoxantha_esothea_AY788598_NY	>Mesoxantha_esothea_AY788700_NY	>Mesoxantha_esothea_AY788462_NY
>Metamorpha_elissa_AY788658_NY	>Metamorpha_elissa_AY788784_NY	>Metamorpha_elissa_AY788544_NY
>Methona_confusa_EU068878_NY	>Methona_confusa_DQ177964_NY	>Methona_confusa_DQ175511_NY
>Methona_themisto_EU141356_NY	>Methona_themisto_DQ177965_NY	>Methona_themisto_DQ175512_NY
>Microtia_elva_AY788660_NY	>Microtia_elva_AY788787_NY	>Microtia_elva_AY788547_NY
>Milanion_marciana_DQ292616_HE	>Milanion_marciana_EU364156_HE	>Milanion_marciana_EU363963_HE
>Miletus_ancon_DQ018941_LY	>Miletus_ancon_DQ018908_LY	>Miletus_ancon_AF233550_LY
>Mimathyma_schrenckii_EF534088_NY	>Mimathyma_schrenckii_EF683659_NY	>Mimathyma_schrencki_AY788459_NY
>Mnasicles_hicetaon_DQ292620_HE	>Mnasicles_hicetaon_EU364232_HE	>Mnasicles_hicetaon_EU364036_HE
>Moneuptychia_paeon_DQ338801_NY	>Moneuptychia_paeon_DQ338948_NY	>Moneuptychia_paeon_DQ338665_NY
>Morpho_peleides_AY090210_NY	>Morpho_peleides_AY090176_NY	>Morpho_peleides_AY090143_NY
>Mygona_irmina_GQ357234_NY	>Mygona_irmina_GQ357300_NY	>Mygona_irmina_GQ357367_NY
>Mylon_pelopidas_DQ292639_HE	>Mylon_pelopidas_EU364159_HE	>Mylon_pelopidas_EU363966_HE
>Mylothris_agathina_AY954585_PI	>Mylothris_agathina_AY870528_PI	>Mylothris_agathina_AY954615_PI
>Mylothris_bernice_DQ082758_PI	>Mylothris_bernice_AY870513_PI	>Mylothris_bernice_DQ082805_PI
>Mynes_geoffroyi_AY248778_NY	>Mynes_geoffroyi_AY248803_NY	>Mynes_geoffroyi_AF412760_NY
>Myscelia_capensis_AY788599_NY	>Myscelia_capensis_AY788701_NY	>Myscelia_capensis_AY788463_NY
>Myscelus_belti_DQ292652_HE	>Myscelus_belti_EU364108_HE	>Myscelus_belti_EU363915_HE
>Mysoria_ambigua_MHAHC716-05_HE	>Mysoria_ambigua_DQ018904_HE	>Mysoria_ambigua_DQ018874_HE
>Napeocles_jucunda_AY788661_NY	>Napeocles_jucunda_AY788788_NY	>Napeocles_jucunda_AY788548_NY
>Napeogenes_cranto_FJ468733_NY	>Napeogenes_cranto_FJ468857_NY	>Napeogenes_cranto_AY704097_NY
>Napeogenes_larilla_FJ468769_NY	>Napeogenes_larilla_FJ468927_NY	>Napeogenes_larilla_DQ073016_NY
>Napeogenes_sylphis_EU068907_NY	>Napeogenes_sylphis_EU069229_NY	>Napeogenes_sylphis_DQ175513_NY
>Narcosius_colossus_DQ292668_HE	>Narcosius_colossus_EU364122_HE	>Narcosius_colossus_EU363929_HE
>Nascus_paulliniae_DQ292703_HE	>Nascus_paulliniae_EU364130_HE	>Nascus_paulliniae_EU363937_HE
>Nathalis_iole_AY954569_PI	>Nathalis_iole_AY870562_PI	>Nathalis_iole_AY954599_PI
>Neococytius_cluentius_DQ276361_SP	>Neococytius_cluentius_EU479306_SP	>Neococytius_cluentius_EU479519_SP
>Neocoenyra_petersi_DQ338874_NY	>Neocoenyra_petersi_DQ339032_NY	>Neocoenyra_petersi_DQ338741_NY
>Neominois_ridingsii_DQ338870_NY	>Neominois_ridingsii_DQ339026_NY	>Neominois_ridingsii_DQ338735_NY
>Neope_bremeri_DQ338770_NY	>Neope_bremeri_DQ338911_NY	>Neope_bremeri_DQ338618_NY
>Neophasia_menapia_DQ082765_PI	>Neophasia_menapia_AY870536_PI	>Neophasia_menapia_DQ082814_PI
>Neptis_ida_EU141369_NY	>Neptis_ida_EU136676_NY	>Neptis_ida_EU141250_NY
>Nesoxenica_leprea_DQ338587_NY	>Nesoxenica_leprea_DQ338976_NY	>Nesoxenica_leprea_DQ338692_NY
>Nica_flavilla_AY218245_NY	>Nica_flavilla_AY218265_NY	>Nica_flavilla_AY218283_NY
>Niconiades_xanthaphes_DQ292760_HE	>Niconiades_xanthaphes_EU364293_HE	>Niconiades_xanthaphes_EU364088_HE
>Ninguta_schrenkii_GQ357189_NY	>Ninguta_schrenkii_GQ357258_NY	>Ninguta_schrenkii_GQ357323_NY
>Nyceryx_magna_DQ276378_SP	>Nyceryx_magna_EU479310_SP	>Nyceryx_magna_EU479523_SP
>Nyctelius_nyctelius_02-SRNP-24585_HE	>Nyctelius_nyctelius_06SRNP101376_HE	>Nyctelius_nyctelius_06_SRNP_101376_HE
>Nymphalis_antiopa_FJ663854_NY	>Nymphalis_antiopa_AY218266_NY	>Nymphalis_antiopa_AF412774_NY
>Nymphalis_californica_AY248789_NY	>Nymphalis_californica_AY248814_NY	>Nymphalis_californica_AF412769_NY
>Nymphalis_l-album_FJ664028_NY	>Nymphalis_lNalbum_AY248816_NY	>Nymphalis_lNalbum_AY248832_NY
>Nymphalis_polychloros_AY248788_NY	>Nymphalis_polychloros_AY248813_NY	>Nymphalis_polychloros_AF412787_NY
>Nymphalis_xanthomelas_FJ663855_NY	>Nymphalis_xanthomelas_AY248815_NY	>Nymphalis_xanthomelas_AF412783_NY
>Ocyba_calathana_DQ292783_HE	>Ocyba_calathana_EU364131_HE	>Ocyba_calathana_EU363938_HE
>Oeneis_jutta_DQ018958_NY	>Oeneis_jutta_DQ018958_NY	>Oeneis_jutta_DQ018925_NY
>Oleria_rubescens_DQ085460_NY	>Oleria_rubescens_DQ085455_NY	>Oleria_rubescens_DQ085443_NY
>Oleria_santineza_EU068928_NY	>Oleria_santineza_DQ177971_NY	>Oleria_santineza_DQ175514_NY
>Opoptera_syme_EU528323_NY	>Opoptera_syme_EU528300_NY	>Opoptera_syme_EU528280_NY
>Opsiphanes_quiteria_DQ018957_NY	>Opsiphanes_quiteria_DQ018924_NY	>Opsiphanes_quiteria_DQ018895_NY
>Oreixenica_lathoniella_GQ357200_NY	>Oreixenica_lathoniella_GQ357270_NY	>Oreixenica_lathoniella_GQ357334_NY
>Oreixenica_latialis_GQ357199_NY	>Oreixenica_latialis_GQ357269_NY	>Oreixenica_latialis_GQ357333_NY
>Oressinoma_sorata_GQ357209_NY	>Oressinoma_sorata_GQ357278_NY	>Oressinoma_sorata_GQ357342_NY
>Oressinoma_typhla_DQ338802_NY	>Oressinoma_typhla_DQ338949_NY	>Oressinoma_typhla_DQ338666_NY
>Orsotriaena_medus_DQ338766_NY	>Orsotriaena_medus_DQ338906_NY	>Orsotriaena_medus_DQ338633_NY
>Ortilia_dicoma_EF493948_NY	>Ortilia_dicoma_EF493998_NY	>Ortilia_dicoma_EF493891_NY
>Ortilia_gentina_EF493950_NY	>Ortilia_gentina_EF494000_NY	>Ortilia_gentina_EF493893_NY
>Ortilia_ithra_EF493949_NY	>Ortilia_ithra_EF493999_NY	>Ortilia_ithra_EF493892_NY
>Ortilia_liriope_EF493972_NY	>Ortilia_liriope_EF494031_NY	>Ortilia_liriope_EF493924_NY
>Ortilia_orthia_EF493951_NY	>Ortilia_orthia_EF494001_NY	>Ortilia_orthia_EF493894_NY
>Ortilia_orticas_EF493952_NY	>Ortilia_orticas_EF494002_NY	>Ortilia_orticas_EF493895_NY
>Ortilia_velica_EF493953_NY	>Ortilia_velica_EF494003_NY	>Ortilia_velica_EF493896_NY
>Oryba_kadeni_DQ276413_SP	>Oryba_kadeni_EU479311_SP	>Oryba_kadeni_EU479524_SP
>Oxeoschistus_leucospilos_DQ338854_NY	>Oxeoschistus_leucospilos_DQ339005_NY	>Oxeoschistus_leucospilos_DQ338716_NY
>Oxeoschistus_pronax_GQ357235_NY	>Oxeoschistus_pronax_GQ357301_NY	>Oxeoschistus_pronax_GQ357368_NY
>Pachygonidia_subhamata_DQ276432_SP	>Pachygonidia_subhamata_EU479312_SP	>Pachygonidia_subhamata_EU479525_SP
>Pachylioides_resumens_DQ276467_SP	>Pachylioides_resumens_EU479314_SP	>Pachylioides_resumens_EU479527_SP
>Palaeonympha_opalina_DQ338880_NY	>Palaeonympha_opalina_DQ339038_NY	>Palaeonympha_opalina_DQ338746_NY
>Panacea_regina_AY788600_NY	>Panacea_regina_AY788702_NY	>Panacea_regina_AY788464_NY
>Panyapedaliodes_drymaea_DQ338855_NY	>Panyapedaliodes_drymaea_DQ339006_NY	>Panyapedaliodes_drymaea_DQ338717_NY
>Paonias_myops_F549798_SP	>Paonias_myops_AF234574_SP	>Paonias_myops_EU033131_SP
>Papilio_anactus_AY457592_PA	>Papilio_anactus_AY457608_PA	>Papilio_anactus_AY569120_PA
>Papilio_canadensis_EF126444_PA	>Papilio_canadensis_AF044816_PA	>Papilio_canadensis_AY569125_PA
>Papilio_constantinus_AF044002_PA	>Papilio_constantinus_AF044836_PA	>Papilio_constantinus_AY569118_PA
>Papilio_dardanus_AF044003_PA	>Papilio_dardanus_AF044835_PA	>Papilio_dardanus_EU157964_PA
>Papilio_demodocus_AY457588_PA	>Papilio_demodocus_AY457614_PA	>Papilio_demodocus_AY569112_PA
>Papilio_demoleus_AF044000_PA	>Papilio_demoleus_AF044825_PA	>Papilio_demoleus_AY569114_PA
>Papilio_erithonioides_AY569095_PA	>Papilio_erithonioides_AY569099_PA	>Papilio_erithonioides_AY569108_PA
>Papilio_glaucus_EF126462_PA	>Papilio_glaucus_AF044826_PA	>Papilio_glaucus_AF233563_PA
>Papilio_grosesmithi_AY569089_PA	>Papilio_grosesmithi_AY569101_PA	>Papilio_grosesmithi_AY569110_PA
>Papilio_lormieri_AY569088_PA	>Papilio_lormieri_AY569105_PA	>Papilio_lormieri_AY569122_PA
>Papilio_machaon_EF473834_PA	>Papilio_machaon_AF044819_PA	>Papilio_machaon_AY569124_PA
>Papilio_morondavana_AY569093_PA	>Papilio_morondavana_AY569097_PA	>Papilio_morondavana_AY569106_PA
>Papilio_oribazus_AY457591_PA	>Papilio_oribazus_AY457626_PA	>Papilio_oribazus_AY569119_PA
>Papilio_paris_AY457574_PA	>Papilio_paris_AY457605_PA	>Papilio_paris_AY569116_PA
>Papilio_phorcas_AF044001_PA	>Papilio_phorcas_AF044837_PA	>Papilio_phorcas_EU873346_PA
>Papilio_thoas_AY457601_PA	>Papilio_thoas_AY457632_PA	>Papilio_thoas_AY569126_PA
>Papilio_xuthus_EU105306_PA	>Papilio_xuthus_AF044838_PA	>Papilio_xuthus_AY569123_PA
>Paralasa_jordana_DQ338597_NY	>Paralasa_jordana_DQ339027_NY	>Paralasa_jordana_DQ338736_NY
>Paralasa_styx_GQ357216_NY	>Paralasa_styx_GQ357284_NY	>Paralasa_styx_GQ357349_NY
>Paralethe_dendrophilus_DQ338771_NY	>Paralethe_dendrophilus_DQ338912_NY	>Paralethe_dendrophilus_DQ338619_NY
>Paramacera_allyni_AY508565_NY	>Paramacera_allyni_AY509091_NY	>Paramacera_allyni_DQ338667_NY
>Paramacera_xicaque_GQ357210_NY	>Paramacera_xicaque_GQ357279_NY	>Paramacera_xicaque_GQ357343_NY
>Parapedaliodes_parepa_DQ338591_NY	>Parapedaliodes_parepa_DQ339007_NY	>Parapedaliodes_parepa_DQ338718_NY
>Pararge_aegeria_FJ663885_NY	>Pararge_aegeria_DQ338913_NY	>Pararge_aegeria_DQ338620_NY
>Parataygetis_albinotata_DQ338804_NY	>Parataygetis_albinotata_DQ338950_NY	>Parataygetis_albinotata_DQ338668_NY
>Paratisiphone_lyrnessa_GQ357201_NY	>Paratisiphone_lyrnessa_GQ357271_NY	>Paratisiphone_lyrnessa_GQ357335_NY
>Pardopsis_punctatissima_EU275571_NY	>Pardopsis_punctatissima_EU275719_NY	>Pardopsis_punctatissima_EU275512_NY
>Parelbella_macleannani_DQ292830_HE	>Parelbella_macleannani_EU364105_HE	>Parelbella_macleannani_EU363912_HE
>Pareronia_valeria_AY954573_PI	>Pareronia_valeria_AY870517_PI	>Pareronia_valeria_AY954603_PI
>Pareuptychia_hesionides_AY508567_NY	>Pareuptychia_hesionides_AY509093_NY	>Pareuptychia_hesionides_DQ338669_NY
>Parides_photinus_AF170877_PA	>Parides_photinus_AF173417_PA	>Parides_photinus_DQ351127_PA
>Parnassius_autocrator_EF473788_PA	>Parnassius_autocrator_DQ351109_PA	>Parnassius_autocrator_DQ351133_PA
>Parnassius_behrii_EF473778_PA	>Parnassius_behrii_EF485053_PA	>Parnassius_behrii_FJ756885_PA
>Parnassius_clodius_EF473795_PA	>Parnassius_clodius_AF173411_PA	>Parnassius_clodius_DQ351134_PA
>Parnassius_phoebus_EF473780_PA	>Parnassius_phoebus_AF173412_PA	>Parnassius_phoebus_FJ756881_PA
>Parnassius_smintheus_EF473777_PA	>Parnassius_smintheus_EF485052_PA	>Parnassius_smintheus_AY569045_PA
>Parnassius_tenedius_EF473825_PA	>Parnassius_tenedius_DQ351107_PA	>Parnassius_tenedius_DQ351132_PA
>Parthenos_sylvia_AY090218_NY	>Parthenos_sylvia_AY090184_NY	>Parthenos_sylvia_AY090151_NY
>Paryphthimoides_grimon_DQ338806_NY	>Paryphthimoides_grimon_DQ338952_NY	>Paryphthimoides_grimon_DQ338670_NY
>Passova_gellias_DQ292836_HE	>Passova_gellias_EU364107_HE	>Passova_gellias_EU363914_HE
>Pedaliodes_phrasiclea_GQ357238_NY	>Pedaliodes_phrasiclea_GQ357304_NY	>Pedaliodes_phrasiclea_GQ357371_NY
>Pelopidas_mathias_AB192486_HE	>Pelopidas_mathias_EU364286_HE	>Pelopidas_mathias_EU364083_HE
>Penthema_darlisa_DQ338775_NY	>Penthema_darlisa_DQ338917_NY	>Penthema_darlisa_DQ338624_NY
>Percnodaimon_merula_DQ338829_NY	>Percnodaimon_merula_DQ338978_NY	>Percnodaimon_merula_DQ338694_NY
>Pereute_charops_DQ082763_PI	>Pereute_charops_AY870538_PI	>Pereute_charops_DQ082812_PI
>Phalanta_phalantha_DQ922840_NY	>Phalanta_phalantha_DQ922872_NY	>Phalanta_phalantha_DQ922809_NY
>Pharneuptychia_inocentia_DQ338808_NY	>Pharneuptychia_inocentia_DQ338954_NY	>Pharneuptychia_inocentia_DQ338672_NY
>Phibalapteryx_virgata_EU443352_GE	>Phibalapteryx_virgata_EU443290_GE	>Phibalapteryx_virgata_EU443311_GE
>Phocides_lilea_EU363916_HE	>Phocides_lilea_DQ292977_HE	>Phocides_lilea_EU364109_HE
>Phragmatobia_fuliginosa_F549623_AR	>Phragmatobia_fuliginosa_EU333592	>Phragmatobia_fuliginosa_EU333651
>Phulia_nymphula_AY954580_PI	>Phulia_nymphula_AY870541_PI	>Phulia_nymphula_AY954610_PI
>Phyciodes_batesii_AF187747_NY	>Phyciodes_batesii_EF494005_NY	>Phyciodes_batesii_EF493898_NY
>Phyciodes_mylitta_AF187785_NY	>Phyciodes_mylitta_AY788791_NY	>Phyciodes_mylitta_AY788551_NY
>Phyciodes_pallescens_AY156640_NY	>Phyciodes_pallescens_AY788793_NY	>Phyciodes_pallescens_AY788553_NY
>Phyciodes_pallida_AY156636_NY	>Phyciodes_pallida_EF494011_NY	>Phyciodes_pallida_EF493904_NY
>Phyllodesma_americana_AY165690_LA	>Phyllodesma_americana_AF234554_LA	>Phyllodesma_americana_EU033120_LA
>Phystis_simois_EF493956_NY	>Phystis_simois_EF494014_NY	>Phystis_simois_EF493907_NY
>Pierella_lamia_DQ338757_NY	>Pierella_lamia_DQ338897_NY	>Pierella_lamia_DQ338614_NY
>Pieriballia_viardi_AY954582_PI	>Pieriballia_viardi_AY870547_PI	>Pieriballia_viardi_AY954612_PI
>Pieris_napi_AF170861_PI	>Pieris_napi_AF173401_PI	>Pieris_napi_AY569041_PI
>Pieris_rapae_EU105305_PI	>Pieris_rapae_AY870550_PI	>Pieris_rapae_AF014148_PI
>Pindis_squamistriga_GQ357211_NY	>Pindis_squamistriga_GQ357280_NY	>Pindis_squamistriga_GQ357344_NY
>Platypthima_decolor_EU920737_NY	>Platypthima_decolor_EU920771_NY	>Platypthima_decolor_EU920803_NY
>Platypthima_homochroa_GQ357202_NY	>Platypthima_homochroa_GQ357272_NY	>Platypthima_homochroa_GQ357336_NY
>Platypthima_klossi_GQ357192_NY	>Platypthima_klossi_GQ357261_NY	>Platypthima_klossi_GQ357326_NY
>Platypthima_ornata_GQ357203_NY	>Platypthima_ornata_GQ357273_NY	>Platypthima_ornata_GQ357337_NY
>Plebejus_acmon_AF170864_LY	>Plebejus_acmon_F173404_LY	>Plebejus_acmon_DQ351125_LY
>Poladryas_arachne_AF187740_NY	>Poladryas_arachne_AY788799_NY	>Poladryas_arachne_AY788559_NY
>Polygonia_c-album_FJ663976_NY	>Polygonia_cNalbum_FJ650363_NY	>Polygonia_cNalbum_AF412771_NY
>Polygonia_comma_AY248794_NY	>Polygonia_comma_AY248819_NY	>Polygonia_comma_AF412781_NY
>Polygonia_egea_AY248800_NY	>Polygonia_egea_AY248825_NY	>Polygonia_egea_AF412779_NY
>Polygonia_faunus_AY248798_NY	>Polygonia_faunus_AY248823_NY	>Polygonia_faunus_AF412763_NY
>Polygonia_g-argenteum_FJ639412_NY	>Polygonia_gigantea_FJ639489_NY	>Polygonia_gigantea_FJ639393_NY
>Polygonia_gigantea_FJ639413_NY	>Polygonia_gNargenteum_FJ639488_NY	>Polygonia_gNargenteum_FJ639392_NY
>Polygonia_gracilis_FJ639414_NY	>Polygonia_gracilis_FJ650370_NY	>Polygonia_gracilis_AF412764_NY
>Polygonia_haroldi_FJ639417_NY	>Polygonia_haroldi_FJ639487_NY	>Polygonia_haroldi_FJ639391_NY
>Polygonia_interposita_FJ639418_NY	>Polygonia_interposita_FJ639490_NY	>Polygonia_interposita_FJ639394_NY
>Polygonia_oreas_AY788663_NY	>Polygonia_oreas_AY788801_NY	>Polygonia_oreas_AY788561_NY
>Polygonia_progne_AY248795_NY	>Polygonia_progne_AY248820_NY	>Polygonia_progne_AF412765_NY
>Polygonia_satyrus_FJ639436_NY	>Polygonia_satyrus_FJ650378_NY	>Polygonia_satyrus_AF412788_NY
>Polygonia_undina_FJ639452_NY	>Polygonia_undina_FJ639485_NY	>Polygonia_undina_FJ639389_NY
>Polygonia_zephyrus_FJ639456_NY	>Polygonia_zephyrus_FJ650371_NY	>Polygonia_zephyrus_FJ639337_NY
>Polygonus_leo_DQ293044_HE	>Polygonus_leo_EU364114_HE	>Polygonus_leo_EU363921_HE
>Polygrapha_tyrianthina_EU528324_NY	>Polygrapha_tyrianthina_EU528301_NY	>Polygrapha_tyrianthina_EU528281_NY
>Polytremis_pellucida_AB192484_HE	>Polytremis_pellucida_EU364288_HE	>Polytremis_pellucida_EU364085_HE
>Polyura_moori_EU528325_NY	>Polyura_moori_EU528302_NY	>Polyura_moori_EU528282_NY
>Poritia_erycinoides_DQ018939_LY	>Poritia_erycinoides_DQ018906_LY	>Poritia_erycinoides_DQ018880_LY
>Posttaygetis_penelea_AY508571_NY	>Posttaygetis_penelea_AY509097_NY	>Posttaygetis_penelea_DQ338673_NY
>Praepedaliodes_phanias_DQ338592_NY	>Praepedaliodes_phanias_DQ339009_NY	>Praepedaliodes_phanias_DQ338720_NY
>Precis_andremiaja_AY788664_NY	>Precis_andremiaja_AY788802_NY	>Precis_andremiaja_AY788562_NY
>Precis_antilope_AY788665_NY	>Precis_antilope_AY788803_NY	>Precis_antilope_AY788563_NY
>Precis_archesia_AY788666_NY	>Precis_archesia_AY788804_NY	>Precis_archesia_AY788564_NY
>Precis_ceryne_AY788667_NY	>Precis_ceryne_AY788805_NY	>Precis_ceryne_AY788565_NY
>Precis_cuama_AY788668_NY	>Precis_cuama_AY788806_NY	>Precis_cuama_AY788566_NY
>Precis_octavia_AY788669_NY	>Precis_octavia_AY788807_NY	>Precis_octavia_AY788567_NY
>Precis_sinuata_AY788670_NY	>Precis_sinuata_AY788808_NY	>Precis_sinuata_AY788568_NY
>Precis_tugela_AY788671_NY	>Precis_tugela_AY788809_NY	>Precis_tugela_AY788569_NY
>Prioneris_philonome_AY954583_PI	>Prioneris_philonome_AY870527_PI	>Prioneris_philonome_AY954613_PI
>Proboscis_propylea_DQ338858_NY	>Proboscis_propylea_DQ339011_NY	>Proboscis_propylea_DQ338722_NY
>Pronophila_thelebe_DQ338859_NY	>Pronophila_thelebe_DQ339012_NY	>Pronophila_thelebe_DQ338723_NY
>Proserpinus_clarkiae_AF170855_SP	>Proserpinus_clarkiae_AF173394_SP	>Proserpinus_clarkiae_FJ001551_SP
>Proserpinus_flavofasciata_FJ001481_SP	>Proserpinus_flavofasciata_FJ001510_SP	>Proserpinus_flavofasciata_FJ001559_SP
>Proserpinus_gaurae_FJ001489_SP	>Proserpinus_gaurae_FJ001518_SP	>Proserpinus_gaurae_FJ001554_SP
>Proserpinus_juanita_FJ001474_SP	>Proserpinus_juanita_FJ001503_SP	>Proserpinus_juanita_FJ001557_SP
>Proserpinus_terlooii_FJ001479_SP	>Proserpinus_terlooii_EU479323_SP	>Proserpinus_terlooii_EU479536_SP
>Proserpinus_vega_FJ001487_SP	>Proserpinus_vega_FJ001516_SP	>Proserpinus_vega_FJ001552_SP
>Proteides_mercurius_DQ293122_HE	>Proteides_mercurius_EU364113_HE	>Proteides_mercurius_EU363920_HE
>Proterebia_afra_FJ664015_NY	>Proterebia_afra_GQ357288_NY	>Proterebia_afra_GQ357353_NY
>Prothoe_franck_EU528327_NY	>Prothoe_franck_EU528304_NY	>Prothoe_franck_EU528284_NY
>Protogoniomorpha_anacardii_AY090223_NY	>Protogoniomorpha_anacardii_AY090189_NY	>Protogoniomorpha_anacardii_AY090155_NY
>Protogoniomorpha_cytora_AY788672_NY	>Protogoniomorpha_cytora_AY788810_NY	>Protogoniomorpha_cytora_AY788570_NY
>Protogoniomorpha_parhassus_AY788673_NY	>Protogoniomorpha_parhassus_AY788811_NY	>Protogoniomorpha_parhassus_AY788571_NY
>Pseudergolis_wedah_AY788605_NY	>Pseudergolis_wedah_AY788707_NY	>Pseudergolis_wedah_AY788468_NY
>Pseudochazara_mamurra_DQ338598_NY	>Pseudochazara_mamurra_DQ339028_NY	>Pseudochazara_mamurra_DQ338737_NY
>Pseudohaetera_hypaesia_DQ338758_NY	>Pseudohaetera_hypaesia_DQ338898_NY	>Pseudohaetera_hypaesia_DQ338625_NY
>Pseudomaniola_phaselis_DQ338593_NY	>Pseudomaniola_phaselis_DQ339014_NY	>Pseudomaniola_phaselis_DQ338724_NY
>Pseudonympha_magus_GQ357217_NY	>Pseudonympha_magus_GQ357285_NY	>Pseudonympha_magus_GQ357350_NY
>Pseudopieris_nehemia_AY954567_PI	>Pseudopieris_nehemia_AY870574_PI	>Pseudopieris_nehemia_AY954597_PI
>Pseudopontia_paradoxa_AY954564_PI	>Pseudopontia_paradoxa_AY870580_PI	>Pseudopontia_paradoxa_AY954594_PI
>Pseudoscada_timna_EU068937_NY	>Pseudoscada_timna_EU069248_NY	>Pseudoscada_timna_DQ175520_NY
>Pseudosphinx_tetrio_DQ276520_SP	>Pseudosphinx_tetrio_EU479326_SP	>Pseudosphinx_tetrio_EU479539_SP
>Pteronymia_veia_DQ069242_NY	>Pteronymia_veia_DQ073036_NY	>Pteronymia_veia_DQ073018_NY
>Punapedaliodes_flavopunctata_DQ338861_NY	>Punapedaliodes_flavopunctata_DQ339015_NY	>Punapedaliodes_flavopunctata_DQ338725_NY
>Pyrgus_communis_AF170857_HE	>Pyrgus_communis_EU364179_HE	>Pyrgus_communis_EU327830_HE
>Pyronia_bathseba_DQ338841_NY	>Pyronia_bathseba_DQ338991_NY	>Pyronia_bathseba_DQ338704_NY
>Pyronia_cecilia_DQ008103_NY	>Pyronia_cecilia_DQ338992_NY	>Pyronia_cecilia_DQ338705_NY
>Pyrrharctia_isabella_F549617_AR	>Pyrrharctia_isabella_EU333593	>Pyrrharctia_isabella_EU333652
>Pyrrhopyge_zenodorus_CSCR403-04_HE	>Pyrrhopyge_zenodorus_EU364103_HE	>Pyrrhopyge_zenodorus_EU363910_HE
>Quadrus_cerialis_DQ293160_HE	>Quadrus_cerialis_EU364153_HE	>Quadrus_cerialis_EU363960_HE
>Rareuptychia_clio_DQ338810_NY	>Rareuptychia_clio_DQ338956_NY	>Rareuptychia_clio_DQ338674_NY
>Redonda_empetrus_GQ357243_NY	>Redonda_empetrus_GQ357309_NY	>Redonda_empetrus_GQ357376_NY
>Remella_rita_DQ293198_HE	>Remella_rita_EU364240_HE	>Remella_rita_EU364043_HE
>Rhaphicera_dumicola_GQ357185_NY	>Rhaphicera_dumicola_GQ357254_NY	>Rhaphicera_dumicola_GQ357319_NY
>Rhinopalpa_polynice_AY788674_NY	>Rhinopalpa_polynice_AY788812_NY	>Rhinopalpa_polynice_AY788572_NY
>Rhodometra_sacraria_AJ870398_GE	>Rhodometra_sacraria_EU443305_GE	>Rhodometra_sacraria_EU443325_GE
>Rhodostrophia_calabra_EU443355_GE	>Rhodostrophia_calabra_EU443293_GE	>Rhodostrophia_calabra_EU443314_GE
>Rhodostrophia_vibicaria_EU443354_GE	>Rhodostrophia_vibicaria_EU443292_GE	>Rhodostrophia_vibicaria_EU443313_GE
>Riodina_lysippus_DQ018952_RI	>Riodina_lysippus_DQ018919_RI	>Riodina_lysippus_AF233540_RI
>Salamis_anteva_AY788675_NY	>Salamis_anteva_AY788813_NY	>Salamis_anteva_AY788573_NY
>Salamis_cacta_AY788676_NY	>Salamis_cacta_AY788814_NY	>Salamis_cacta_AY788574_NY
>Saletara_liberia_AY954577_PI	>Saletara_liberia_AY870526_PI	>Saletara_liberia_AY954607_PI
>Sallya_boisduvali_AY218247_NY	>Sallya_boisduvali_AY218267_NY	>Sallya_boisduvali_AY218285_NY
>Sarsina_purpurascens_BLPCC200-08_LY	>Sarsina_purpurascens_BLPCC200-08_LY	>Sarsina_purpurascens_BLPCC200-08_LY
>Satyrodes_eurydice_GQ357190_NY	>Satyrodes_eurydice_GQ357259_NY	>Satyrodes_eurydice_GQ357324_NY
>Satyrus_actaea_DQ338871_NY	>Satyrus_actaea_DQ339029_NY	>Satyrus_actaea_DQ338738_NY
>Satyrus_ferula_DQ338872_NY	>Satyrus_ferula_DQ339030_NY	>Satyrus_ferula_DQ338739_NY
>Satyrus_iranica_DQ338873_NY	>Satyrus_iranica_DQ339031_NY	>Satyrus_iranica_DQ338740_NY
>Scopula_decorata_EU443359_GE	>Scopula_decorata_EU443296_GE	>Scopula_decorata_EU443317_GE
>Scopula_ornata_EU443358_GE	>Scopula_ornata_EU443295_GE	>Scopula_ornata_EU443316_GE
>Sericinus_montela_EF473827_PA	>Sericinus_montela_AF173408_PA	>Sericinus_montela_DQ351143_PA
>Siderone_galanthis_EU528329_NY	>Siderone_galanthis_EU528306_NY	>Siderone_galanthis_EU528285_NY
>Sinonympha_amoena_EU853305_NY	>Sinonympha_amoena_EU853306_NY	>Sinonympha_amoena_GQ357325_NY
>Siproeta_epaphus_AY788677_NY	>Siproeta_epaphus_AY788815_NY	>Siproeta_epaphus_AY788575_NY
>Siproeta_stelenes_AY218248_NY	>Siproeta_stelenes_AY218268_NY	>Siproeta_stelenes_AY218286_NY
>Smyrna_blomfildia_AY788678_NY	>Smyrna_blomfildia_AY788816_NY	>Smyrna_blomfildia_AY788576_NY
>Sostrata_bifasciata_DQ293323_HE	>Sostrata_bifasciata_EU364155_HE	>Sostrata_bifasciata_EU363962_HE
>Spathilepia_clonius_DQ293327_HE	>Spathilepia_clonius_EU364144_HE	>Spathilepia_clonius_EU363951_HE
>Sphecodina_abbottii_F549804_SP	>Sphecodina_abbottii_AF234575_SP	>Sphecodina_abbottii_EU479544_SP
>Sphinx_ligustri_EU141358_SP	>Sphinx_ligustri_EU136665_SP	>Sphinx_ligustri_EU141239_SP
>Spilosoma_congrua_F549619_AR	>Spilosoma_congruum_EU333594	>Spilosoma_congrua_EU333646
>Spilosoma_virginica_F549618_AR	>Spilosoma_virginica_EU333596	>Spilosoma_virginica_EU333649
>Splendeuptychia_itonis_AY508577_NY	>Splendeuptychia_itonis_DQ338957_NY	>Splendeuptychia_itonis_DQ338684_NY
>Steremnia_umbracina_DQ338862_NY	>Steremnia_umbracina_DQ339016_NY	>Steremnia_umbracina_DQ338726_NY
>Steroma_modesta_DQ338594_NY	>Steroma_modesta_DQ339017_NY	>Steroma_modesta_DQ338727_NY
>Steromapedaliodes_albonotata_GQ357244_NY	>Steromapedaliodes_albonotata_GQ357310_NY	>Steromapedaliodes_albonotata_GQ357377_NY
>Stibochiona_nicea_AY218249_NY	>Stibochiona_nicea_AY218269_NY	>Stibochiona_nicea_AY218287_NY
>Stichophthalma_howqua_AY218250_NY	>Stichophthalma_howqua_AY218270_NY	>Stichophthalma_howqua_AY218288_NY
>Stygionympha_vigilans_GQ357218_NY	>Stygionympha_vigilans_GQ357286_NY	>Stygionympha_vigilans_GQ357351_NY
>Styx_infernalis_DQ018949_RI	>Styx_infernalis_DQ018916_RI	>Styx_infernalis_DQ018887_RI
>Symbrenthia_hypatia_AY248779_NY	>Symbrenthia_hypatia_AY248804_NY	>Symbrenthia_hypatia_AF412784_NY
>Symbrenthia_hypselis_EU368153_NY	>Symbrenthia_hypselis_AY788818_NY	>Symbrenthia_hypselis_AY788578_NY
>Symbrenthia_lilaea_EU368155_NY	>Symbrenthia_lilea_AY788817_NY	>Symbrenthia_lilea_AY788577_NY
>Synapte_silius_DQ293342_HE	>Synapte_silius_EU364226_HE	>Synapte_silius_EU364030_HE
>Taenaris_cyclops_DQ338749_NY	>Taenaris_cyclops_DQ338889_NY	>Taenaris_cyclops_DQ338606_NY
>Taygetis_laches_AY508581_NY	>Taygetis_laches_AY509106_NY	>Taygetis_laches_AF246548_NY
>Taygetis_rectifascia_DQ338813_NY	>Taygetis_rectifascia_DQ338959_NY	>Taygetis_rectifascia_DQ338682_NY
>Tegosa_claudina_EF493957_NY	>Tegosa_claudina_EF494015_NY	>Tegosa_claudina_EF493908_NY
>Tegosa_etia_EF493961_NY	>Tegosa_etia_EF494019_NY	>Tegosa_etia_EF493912_NY
>Tegosa_infrequens_EF493962_NY	>Tegosa_infrequens_EF494020_NY	>Tegosa_infrequens_EF493913_NY
>Tegosa_orobia_EF493964_NY	>Tegosa_orobia_EF494022_NY	>Tegosa_orobia_EF493915_NY
>Tegosa_selene_EF493965_NY	>Tegosa_selene_EF494023_NY	>Tegosa_selene_EF493916_NY
>Tegosa_similis_EF493966_NY	>Tegosa_similis_EF494024_NY	>Tegosa_similis_EF493917_NY
>Tegosa_tissoides_AY788682_NY	>Tegosa_tissoides_AY788820_NY	>Tegosa_tissoides_AY788580_NY
>Telemiades_fides_DQ293576_HE	>Telemiades_fides_EU364146_HE	>Telemiades_fides_EU363953_HE
>Telenassa_berenice_EF493968_NY	>Telenassa_berenice_EF494026_NY	>Telenassa_berenice_EF493919_NY
>Telenassa_delphia_EF493970_NY	>Telenassa_delphia_EF494029_NY	>Telenassa_delphia_EF493922_NY
>Telenassa_fontus_EF493974_NY	>Telenassa_fontus_EF494033_NY	>Telenassa_fontus_EF493926_NY
>Telenassa_teletusa_EF493969_NY	>Telenassa_teletusa_EF494027_NY	>Telenassa_teletusa_EF493920_NY
>Telenassa_trimaculata_AY788683_NY	>Telenassa_trimaculata_AY788821_NY	>Telenassa_trimaculata_AY788581_NY
>Thaumantis_klugius_DQ338750_NY	>Thaumantis_klugius_DQ338890_NY	>Thaumantis_klugius_DQ338607_NY
>Thauria_aliris_DQ338751_NY	>Thauria_aliris_DQ338891_NY	>Thauria_aliris_DQ338608_NY
>Thecla_coelicolor_DQ018945_LY	>Thecla_coelicolor_DQ018912_LY	>Thecla_coelicolor_DQ018883_LY
>Theretra_alecto_AJ749419_SP	>Theretra_alecto_EU479339_SP	>Theretra_alecto_EU479552_SP
>Thiemeia_phoronea_GQ357245_NY	>Thiemeia_phoronea_GQ357311_NY	>Thiemeia_phoronea_GQ357378_NY
>Thoressa_varia_AB192498_HE	>Thoressa_varia_EU364210_HE	>Thoressa_varia_EU364015_HE
>Thracides_phidon_DQ293598_HE	>Thracides_phidon_EU364297_HE	>Thracides_phidon_EU364092_HE
>Thyridia_psidii_EU069019_NY	>Thyridia_psidii_DQ177990_NY	>Thyridia_psidii_AF014147_NY
>Tigridia_acesta_AY788684_NY	>Tigridia_acesta_AY788822_NY	>Tigridia_acesta_AY788582_NY
>Timandra_comae_EU443363_GE	>Timandra_comae_EU443300_GE	>Timandra_comae_EU443320_GE
>Timandra_griseata_EU443362_GE	>Timandra_griseata_EU443299_GE	>Timandra_griseata_EU443319_GE
>Timelaea_albescens_AY218251_NY	>Timelaea_albescens_AY218271_NY	>Timelaea_albescens_AY218289_NY
>Tisiphone_abeona_DQ338830_NY	>Tisiphone_abeona_DQ338980_NY	>Tisiphone_abeona_AF246546_NY
>Tithorea_harmonia_EU068953_NY	>Tithorea_harmonia_EU069264_NY	>Tithorea_harmonia_DQ073019_NY
>Trichopteryx_carpinata_EU443349_GE	>Trichopteryx_carpinata_EU443287_GE	>Trichopteryx_carpinata_EU443308_GE
>Triphysa_phryne_EU920739_NY	>Triphysa_phryne_EU920773_NY	>Triphysa_phryne_EU920804_NY
>Troides_helena_AF170878_PA	>Troides_helena_AF173418_PA	>Troides_helena_AY569047_PA
>Typhedanus_ampyx_DQ293621_HE	>Typhedanus_ampyx_EU364117_HE	>Typhedanus_ampyx_EU363924_HE
>Unzela_japix_DQ276525_SP	>Unzela_japix_EU479341_SP	>Unzela_japix_EU479554_SP
>Uraneis_hyalina_AY954563_RI	>Uraneis_hyalina_AY954623_RI	>Uraneis_hyalina_AY954593_RI
>Urania_leilia_DQ018927_UR	>Urania_leilia_DQ018898_UR	>Urania_leilia_DQ018868_UR
>Urbanus_dorantes_ CSCR275-04_HE	>Urbanus_dorantes_DQ018900_HE	>Urbanus_dorantes_DQ018870_HE
>Urbanus_doryssus_BLPAB473-06_HE	>Urbanus_doryssus_BLPAB473-06_HE	>Urbanus_doryssus_BLPAB473-06_HE
>Urbanus_simplicius_DQ293841_HE	>Urbanus_simplicius_EU364120_HE	>Urbanus_simplicius_EU363927_HE
>Vagrans_egista_AY090203_NY	>Vagrans_egista_AY090169_NY	>Vagrans_egista_AY090136_NY
>Vanessa_abyssinica_AY788609_NY	>Vanessa_abyssinica_AY788711_NY	>Vanessa_abyssinica_AY788472_NY
>Vanessa_annabella_AY788685_NY	>Vanessa_annabella_AY788823_NY	>Vanessa_annabella_AY788583_NY
>Vanessa_atalanta_AY090221_NY	>Vanessa_atalanta_AY090187_NY	>Vanessa_atalanta_AF246542_NY
>Vanessa_braziliensis_AY788686_NY	>Vanessa_braziliensis_AY788824_NY	>Vanessa_braziliensis_AY788584_NY
>Vanessa_cardui_AY248782_NY	>Vanessa_cardui_AY248807_NY	>Vanessa_cardui_AF412770_NY
>Vanessa_gonerilla_AY248784_NY	>Vanessa_gonerilla_AY248809_NY	>Vanessa_gonerilla_AF412782_NY
>Vanessa_indica_AY788687_NY	>Vanessa_indica_AY788825_NY	>Vanessa_indica_AY788585_NY
>Vanessa_itea_AY788688_NY	>Vanessa_itea_AY788826_NY	>Vanessa_itea_AY788586_NY
>Vanessa_kershawi_AY788689_NY	>Vanessa_kershawi_AY788827_NY	>Vanessa_kershawi_AY788587_NY
>Vanessa_myrinna_AY788690_NY	>Vanessa_myrinna_AY788828_NY	>Vanessa_myrinna_AY788588_NY
>Vanessa_virginiensis_AY248783_NY	>Vanessa_virginiensis_AY248808_NY	>Vanessa_virginiensis_AF412776_NY
>Vanessula_milca_AY788691_NY	>Vanessula_milca_AY788829_NY	>Vanessula_milca_AY788589_NY
>Velamysta_pupilla_DQ071864_NY	>Velamysta_pupilla_DQ073021_NY	>Velamysta_pupilla_DQ073020_NY
>Vindula_arsinoe_AY090204_NY	>Vindula_arsinoe_AY090170_NY	>Vindula_arsinoe_AY090137_NY
>Virbia_ferruginosa_EU119591_AR	>Virbia_ferruginosa_EU333598	>Virbia_ferruginosa_EU333635
>Xanthotaenia_busiris_EU528331_NY	>Xanthotaenia_busiris_EU528308_NY	>Xanthotaenia_busiris_EU528287_NY
>Xylophanes_porcus_AJ749417_SP	>Xylophanes_porcus_EU479344_SP	>Xylophanes_porcus_EU479557_SP
>Xylophanes_tersa_DQ276815_SP	>Xylophanes_tersa_EU479345_SP	>Xylophanes_tersa_EU479558_SP
>Yoma_algina_AY788692_NY	>Yoma_algina_AY788830_NY	>Yoma_algina_AY788590_NY
>Yoma_sabina_EU053399_NY	>Yoma_sabina_EU053397_NY	>Yoma_sabina_EU053398_NY
>Yphthimoides_borasta_DQ338585_NY	>Yphthimoides_borasta_DQ338960_NY	>Yphthimoides_borasta_DQ338680_NY
>Yphthimoides_cipoensis_DQ338814_NY	>Yphthimoides_cipoensis_DQ338961_NY	>Yphthimoides_cipoensis_DQ338681_NY
>Yramea_cytheris_DQ922858_NY	>Yramea_cytheris_DQ922890_NY	>Yramea_cytheris_DQ922826_NY
>Yramea_inca_DQ922859_NY	>Yramea_inca_DQ922891_NY	>Yramea_inca_DQ922827_NY
>Zerynthia_polyxena_AM231516_PA	>Zerynthia_polyxena_DQ351119_PA	>Zerynthia_polyxena_DQ351145_PA
>Zerynthia_rumina_EF473832_PA	>Zerynthia_rumina_AF173410_PA	>Zerynthia_rumina_DQ351144_PA
>Zethera_incerta_DQ338776_NY	>Zethera_incerta_DQ338918_NY	>Zethera_incerta_DQ338635_NY
>Zeuxidia_dorhni_DQ338752_NY	>Zeuxidia_dorhni_DQ338892_NY	>Zeuxidia_dorhni_DQ338609_NY
>Zipaetis_saitis_DQ338831_NY	>Zipaetis_saitis_DQ338981_NY	>Zipaetis_saitis_DQ338696_NY
Label refers to: species_name_GenBank accession or BOLD sequence_Two-letter family code
